# Supplementary material for: Vegetation Productivity in Natural vs. Cultivated Systems along Water Availability Gradients in the Dry Subtropics
Source: PLoS One. 2016 Dec 22;11(12):e0168168. doi: 10.1371/journal.pone.0168168 (PMC5179098; doi:10.1371/journal.pone.0168168)
Supplement: S1 Dataset — (XLSX) [file pone.0168168.s001.xlsx]

## Sheet: 2000-2012 filtered data
					2000	2000	2000	2000	2000	2000	2000	2000	2000	2000	2000	2000	2000	2000	2000	2000	2000	2000	2000	2000	2001	2001	2001	2001	2001	2001	2001	2001	2001	2001	2001	2001	2001	2001	2001	2001	2001	2001	2001	2001	2001	2001	2001	2002	2002
					49	65	81	97	113	129	145	161	177	193	209	225	241	257	273	289	305	321	337	353	1	17	33	49	65	81	97	113	129	145	161	177	193	209	225	241	257	273	289	305	321	337	353	1	17
ZID	REGION	PRE_ETP	location	land_use	date1	date2	date3	date4	date5	date6	date7	date8	date9	date10	date11	date12	date13	date14	date15	date16	date17	date18	date19	date20	date21	date22	date23	date24	date25	date26	date27	date28	date29	date30	date31	date32	date33	date34	date35	date36	date37	date38	date39	date40	date41	date42	date43	date44	date45
1	Mesquite	0.39	25.454494_-98.181613	cultivated	2041	2901	3772	4992	5070	3951	2507	2443	2267	2192	1837	1595	1509	1436	1669	1860	1788	1555	1237	1136	1176	1377	1641	1883	2551	3097	3088	2969	2017	1500	1636	2059	2574	2353	3350	3908	3605	3479	2024	1587	1354	1391	1383	1360	1465
1	India & Pakistan	0.79	32.875435_73.566135	natural	1294	1440	1404	1230	1114	922	1012	1286	1806	2499	2921	2975	3013	2787	2573	2276	1986	1707	1555	1376	1273	1171	1148	1142	1174	1229	1269	1275	1258	1139	1332	2212	3481	3567	3213	2782	2447	2050	1914	1667	1434	1157	1038	1065	1083
2	Mesquite	0.4	25.431564_-98.074735	cultivated	2772	4109	4736	5879	4419	2604	1628	1817	1703	1472	1274	1292	1341	1460	1546	1499	1401	1240	1202	1217	1210	1232	1290	2722	3977	5141	5228	4350	2807	2169	1712	1551	1410	1369	1506	1536	1506	1414	1358	1284	1270	1239	1178	1148	1187
2	India & Pakistan	0.81	32.79898_73.726247	natural	1797	1894	1936	1754	1573	1354	1306	1511	2100	2635	3159	3503	3622	3401	2991	2852	2752	2600	2485	2228	1984	1859	1723	1614	1594	1630	1676	1676	1623	1715	1692	2411	3187	3598	3609	3367	2937	2517	2257	2084	2009	1881	1742	1700	1710
3	Mesquite	0.48	24.851914_-98.684395	cultivated	1748	1853	1827	1657	1905	2169	2210	2127	1848	1669	1656	1583	1581	1801	2119	2579	2838	2946	2682	2671	2833	2900	2793	2483	1919	2120	2499	2857	2737	2126	1840	1936	1914	1631	1990	2651	3099	3599	3693	3287	2890	2180	1714	1665	1615
4	Mesquite	0.41	25.047369_-98.614117	cultivated	1711	1678	1562	1613	1685	2082	2412	2572	2612	2193	1801	1850	1687	2555	3798	4030	3861	2867	1938	1593	1523	1559	1889	2185	2405	2544	2479	2267	2088	1824	1611	1403	1328	1186	1518	2241	2906	3452	3708	3615	3457	3113	2667	2296	1863
5	Mesquite	0.41	25.051908_-98.42485	cultivated	2280	2623	2669	2012	2097	1977	1912	1641	1441	1334	1369	1333	1430	1562	1577	1572	1586	1567	1544	1407	1267	1181	1144	1237	1325	1620	1992	2291	2392	2272	1928	1841	1706	1533	1847	2040	2224	2162	2140	1965	1877	1572	1362	1238	1280
5	India & Pakistan	0.76	32.765228_73.669982	natural	1306	1408	1492	1450	1368	1220	1150	1237	1636	2389	2754	2867	2745	2664	2488	2355	2189	1945	1700	1499	1313	1251	1206	1171	1187	1237	1275	1293	1274	1167	1369	2097	2763	3211	3275	2951	2443	1994	1762	1594	1548	1439	1344	1294	1242
6	Mesquite	0.41	25.038826_-98.529381	cultivated	2565	2280	1973	1944	2301	2862	3423	3607	3553	3160	2850	2758	2844	3118	3521	3551	3480	3306	3198	3101	2921	2630	2206	1938	1914	2015	2128	2267	2279	2155	1982	1858	1798	1639	2294	3235	3829	4104	4139	3839	3567	3255	2699	2399	2343
6	India & Pakistan	0.71	32.693578_73.462383	natural	1288	1375	1391	1333	1252	1180	1247	1531	1739	2267	2745	3262	2811	2379	2090	1901	1830	1819	1751	1613	1397	1253	1137	1108	1153	1239	1309	1349	1358	1140	1491	2344	2990	3231	3159	2876	2387	2030	1859	1633	1519	1406	1360	1278	1163
7	Mesquite	0.41	25.11489_-98.559524	cultivated	2112	2028	2024	1988	1737	2434	3000	3463	3582	3353	2599	2660	2941	3289	3561	3307	2901	2691	2651	2739	2792	2738	2667	2829	2870	2977	3354	4099	4137	4479	4210	3747	3280	3387	3853	4281	4228	3804	3128	2868	2824	2387	2038	1843	1740
7	India & Pakistan	0.72	32.721486_73.500483	natural	1142	1235	1261	1180	1119	1067	933	1044	1547	2161	2741	2792	2604	2416	2177	2028	1804	1593	1401	1303	1192	1107	1095	1051	1094	1180	1257	1298	1282	1176	1448	2453	2422	2487	2284	2027	1862	1742	1626	1503	1433	1334	1283	1228	1134
8	Mesquite	0.41	25.091897_-98.552273	cultivated	1528	1388	1275	1233	1257	1394	1484	1578	1608	1580	1629	1765	1543	2395	3452	4123	4496	4378	4034	3585	3096	2815	2848	2944	3220	3238	3164	3148	2770	2314	1690	1380	1276	1223	1243	1477	2157	3133	3796	3869	3396	2714	2181	1797	1715
9	Mesquite	0.41	25.043463_-98.485877	cultivated	1543	1432	1406	1482	1476	1596	2146	2587	2596	2324	1740	1419	1547	1565	1547	1369	1306	1345	1407	1403	1537	1657	1822	1927	1898	1918	2097	2359	2483	2576	2396	1936	1703	1376	1405	2073	2859	3212	3440	3194	2670	2089	1661	1432	1450
10	Mesquite	0.41	25.001795_-98.481472	cultivated	2286	2472	2543	2179	1805	2044	2633	2862	2908	2431	2019	1830	2003	2192	2365	2304	2139	2080	2028	2037	1990	2077	2264	2621	2775	2860	2667	2501	2316	2017	1640	1880	1877	1785	2158	2506	2757	2887	2899	2715	2544	2345	2047	1865	1935
11	Mesquite	0.41	25.106421_-98.389721	cultivated	2259	2714	3200	3512	3060	3050	3283	3464	3810	3504	2891	2310	2544	2851	3118	2975	2703	2405	2213	2177	2206	2262	2332	2375	2300	2279	2345	2610	2779	2795	2638	2489	2277	2129	2446	2959	3162	3064	2670	2236	1942	1838	1788	1696	1604
12	Mesquite	0.4	25.197328_-98.334767	cultivated	2609	2487	2533	2723	2769	3087	3614	3816	3647	3045	2361	2478	2912	2874	2573	2240	1728	1584	1530	1542	1892	2357	2546	2424	2182	2049	2055	2142	2107	1961	1922	1669	1488	1561	1562	1706	1797	1813	1834	1661	1926	2182	2063	1923	1534
13	Mesquite	0.38	25.292339_-98.394236	cultivated	1939	2200	2666	3037	3244	3540	3948	4133	3778	2494	1973	1800	1804	1926	1782	1471	1357	1177	1180	1228	1285	1314	1302	1733	2227	2810	3055	3218	2988	2864	2572	2033	1572	1553	1429	1618	1982	2287	2474	2431	2075	1654	1290	1212	1232
14	Mesquite	0.39	25.318236_-98.173527	cultivated	2064	3244	4282	4828	4345	3426	2947	2976	2758	2408	1608	1249	1607	1728	1833	1791	1741	1643	1690	1697	1568	1644	1716	2080	2800	3367	3359	3080	2267	1776	1940	2320	2517	1875	775	2214	3231	2936	2424	1808	1577	1505	1455	1413	1475
15	Mesquite	0.39	25.359978_-98.227125	cultivated	1509	2389	3273	3864	3920	3925	4045	5820	5656	2975	2682	2388	2996	2945	2647	2156	1536	1173	1251	1270	1327	1759	2230	2773	3104	3050	2747	2513	2027	2685	3916	4670	3187	1853	4147	5725	6806	6200	5416	5053	5215	4972	4660	3500	2702
16	Mesquite	0.38	25.528085_-98.150573	cultivated	2290	3023	3665	3626	3271	2725	2668	2817	3009	3090	2628	2095	1934	1805	1786	1757	1697	1497	1257	1091	1060	1088	1220	1408	1659	1883	2034	2002	1923	1770	1641	1783	1899	1912	1905	2266	2299	2250	2099	1821	1587	1658	1821	1754	1663
17	Mesquite	0.38	25.461477_-98.092486	cultivated	2969	4639	5445	5422	4330	2831	2155	2338	2131	1878	1576	1584	1746	1719	1666	1612	1554	1530	1421	1280	1162	1126	1357	2448	3294	4187	4373	4193	3574	2919	2474	2106	1804	1640	1871	2050	2039	1881	1676	1471	1483	1517	1528	1440	1420
18	Mesquite	0.38	25.47412_-98.043131	cultivated	2275	3527	4428	4536	3987	2873	2053	2011	1784	1694	1366	999	1152	1212	1280	1254	1194	1109	1032	953	926	948	1144	1616	2221	3485	4470	4717	4364	3682	2816	1660	1700	1648	1386	1660	2268	2577	2566	1944	1337	869	1064	1040	1044
19	Mesquite	0.4	25.527033_-97.977658	cultivated	2592	3419	4174	4267	3961	3024	2887	2619	2759	2862	2478	1565	1788	1910	2012	2101	1992	1880	1596	1416	1250	1274	1449	1811	2346	3427	3991	4177	3187	2606	2088	1843	1677	1614	1706	2154	2218	2163	1969	1812	1760	1751	1731	1634	1533
19	India & Pakistan	0.56	30.289232_76.398757	natural	1889	2304	2701	2756	2678	2550	3048	4254	4885	5370	5006	4636	5012	5011	4659	4268	3740	3485	3445	3476	3275	2998	2635	2637	2683	2762	2729	2571	2540	2700	3130	3752	4101	4449	4731	4863	4836	4470	3929	3384	3117	2993	2806	2541	2367
20	Mesquite	0.38	25.555839_-98.042669	cultivated	2076	3314	5212	6073	5060	2836	1855	1766	1972	2406	1899	1328	1387	1420	1459	1431	1350	1281	1161	1077	1035	1036	910	1413	2639	3937	4709	4191	3613	2785	1953	1587	1385	1252	1721	2222	2218	2116	1822	1389	1223	1230	1210	1177	1223
21	Mesquite	0.38	25.586765_-97.997904	cultivated	1702	3108	4907	6380	5224	3834	2402	2485	2323	2232	2159	2744	2804	2389	1953	1502	1247	1136	1147	1136	1058	1099	1324	1756	2567	4054	5198	5128	3455	2459	1712	1332	1230	1296	1561	1616	1461	1388	1388	1389	1364	1313	1225	1178	1224
22	Mesquite	0.4	25.577367_-97.92314	cultivated	2200	2714	4307	4590	4127	3474	2817	2719	2637	2221	1987	1449	3010	3061	2773	2297	1590	1163	1354	1340	1386	1376	1532	1843	2610	3371	4003	4413	4532	4214	3594	2147	1598	1999	2103	2473	2285	2150	1939	1817	1659	1669	1475	1420	1338
23	Mesquite	0.4	25.637671_-97.928705	cultivated	1860	3610	5201	6228	5626	4016	2561	2676	2533	2561	2112	1339	1444	1406	1439	1440	1415	1340	1339	1241	1169	1243	1483	2054	3014	4155	4958	5449	5467	5080	4595	4212	2978	3095	3614	3363	2870	2390	1976	1814	1778	1680	1503	1401	1245
24	Mesquite	0.37	25.670863_-97.993308	cultivated	2199	2933	3901	4288	4679	3483	3108	2763	2623	2502	2289	1842	1648	1475	1454	1455	1445	1414	1387	1377	1315	1474	1755	2355	3357	4377	5111	5444	4601	3373	2375	2101	1811	1331	1308	1579	1651	1624	1629	1646	1606	1495	1420	1325	1337
25	Mesquite	0.24	26.88453_-99.880792	cultivated	2612	2786	2533	2528	2667	3446	3681	3724	3073	2588	2495	2196	1829	1580	1906	3097	4066	4043	3188	2458	1811	2216	2853	3346	3728	3692	3217	3430	4043	4366	4456	3973	3250	2544	1846	3391	5014	5877	4942	3297	2748	2470	2202	2115	1863
26	Mesquite	0.25	26.896394_-99.773798	cultivated	2827	3225	3696	4434	4691	4522	4370	4748	4914	4666	3956	3076	2083	2485	3152	3895	4186	4116	3521	2892	1872	1637	2087	2794	3662	4341	4779	4885	6110	6841	7210	5551	2878	2632	2259	2655	4211	6594	7015	5251	3259	3122	2889	2396	2090
27	Mesquite	0.27	27.064622_-99.435494	cultivated	3622	3860	3522	2925	2043	1435	1703	2613	3496	4078	4238	3550	3015	2881	2755	3014	3709	3617	3157	2577	2813	3894	4781	5469	5599	5219	4726	3987	3286	2994	2647	2730	2542	2133	1873	1528	1505	1557	1601	1901	2243	2183	2136	2112	2062
28	Mesquite	0.27	27.121093_-99.449805	cultivated	1675	1443	1259	1228	1199	1205	1156	1155	1160	1169	1186	1151	1093	937	1105	2741	3191	2661	2448	2184	1988	1971	1832	1813	1729	1638	1622	1505	1384	1236	1110	1199	1261	1006	1512	1899	2152	2208	2049	1657	1767	1866	1916	1906	1755
29	Mesquite	0.26	27.865037_-101.162862	cultivated	1671	1724	1851	1900	1941	2104	2359	2420	2431	2349	2161	2076	1912	1754	2172	2828	2955	2956	2492	1975	1763	1575	1522	1580	1693	1829	1956	2079	2206	2150	2012	1749	1540	1378	1654	2041	2325	2437	2249	1937	1661	1491	1372	1364	1289
30	Mesquite	0.26	27.910076_-101.233057	cultivated	1919	2242	2479	2621	2318	2651	3494	3825	3915	3653	3052	2666	2520	2270	2676	3160	3218	2963	2534	2128	1957	1804	1880	1923	2141	2413	2473	2358	2079	1850	1781	1731	1799	1764	1737	1662	1611	1556	1500	1456	1465	1387	1295	1176	1138
31	Mesquite	0.36	28.618534_-99.363431	cultivated	1940	2110	2494	2533	2440	1939	1711	1764	1672	1548	1337	1530	1781	1940	2215	2408	2591	2544	2264	1933	1662	1709	2221	3711	5105	6472	5408	3378	1866	2285	2147	2027	2810	4419	5351	5858	6728	6685	6266	5758	5215	3543	1834	1788	2515
32	Mesquite	0.36	28.683845_-99.296858	cultivated	1645	1687	1668	2079	2629	3065	3350	3317	3100	2586	2159	1845	1629	1484	1879	2624	3174	3151	2620	2087	1510	2053	3323	4403	4579	4201	3430	2752	3560	3627	3182	2203	1451	1531	1646	1809	1841	1781	1572	1395	1220	1219	1382	1762	2089
33	Mesquite	0.36	28.649559_-99.276155	cultivated	2568	3243	3871	4080	3953	3355	3364	3195	2636	2196	1827	2381	3143	4279	5123	5748	5196	4489	2995	2383	2115	1975	2138	2189	3148	4660	5969	6107	5541	4038	2821	3023	3243	3878	6111	7907	8011	7219	8149	6832	3594	1062	1283	1372	1555
33	Mesquite	0.44	28.888307_-98.482944	natural	2674	2770	3011	3222	3448	3654	4029	4147	4021	3663	3291	2779	2552	2510	2789	3093	3375	3521	3415	3215	3051	2965	3167	3565	3938	4191	4242	4125	3913	3594	3206	2866	2521	2482	2782	3312	3570	3609	3499	3245	3144	2987	2829	2724	2799
34	Mesquite	0.36	28.596926_-99.248344	cultivated	2565	2459	2511	2463	2310	2073	1914	1841	1631	1433	1406	1372	1353	1291	1603	2024	2414	2606	2686	2789	3062	3748	4654	5519	6141	5554	3976	2413	2077	2050	1927	1816	1669	1712	1690	1713	1625	1489	1439	1626	2069	2894	3371	3535	3286
35	Mesquite	0.42	28.77507_-98.635144	cultivated	2694	2655	2796	2816	2894	2958	3402	3643	3574	3143	2576	1878	1583	1537	1964	2592	3198	3426	3272	2875	2623	2323	2367	2705	3214	3462	3496	3291	2929	2552	2264	2079	1832	1740	2293	3213	4043	4258	3860	3304	2922	2652	2697	2575	2576
36	Mesquite	0.42	28.7107_-98.561641	cultivated	2720	2838	3213	3544	3961	4183	4383	4550	4095	2950	1727	1723	1422	1287	1924	2938	3446	3913	4022	4039	4215	4335	4666	4848	4709	4292	3356	2209	1794	1694	1824	1662	1432	1289	1931	2604	3045	2699	2406	2379	3040	3358	3645	3664	3871
36	Mesquite	0.42	28.80479_-98.507642	natural	2503	2783	3022	3375	3671	4015	4295	4362	3953	3229	2624	2394	2238	2231	2490	2872	3503	3931	3947	3718	3176	2752	3233	3710	4137	4221	3612	3218	2869	2476	2590	2376	2100	2112	2820	3287	3521	3277	2870	2541	2937	3038	2877	2374	2001
37	Mesquite	0.42	28.710427_-98.583506	cultivated	3080	2851	2958	3326	4134	4834	5101	4928	4057	3225	2789	1841	1518	2139	3020	3545	3920	3953	3827	3591	3585	3786	4214	4533	4948	4562	4152	3656	3061	2730	2707	2249	2179	1318	2725	3570	3939	3558	2811	2401	2853	3086	3474	3911	4328
37	Mesquite	0.44	28.797834_-98.431295	natural	2569	2855	3183	3709	4253	4705	4972	5044	4516	3759	3170	2743	2396	2525	2899	3342	3579	3619	3389	3102	2961	2909	3132	3598	4011	4268	4127	3896	3594	3246	2997	2814	2573	3048	3577	4121	4279	3907	3507	3424	3471	3346	3179	2989	3031
38	Mesquite	0.4	28.800485_-98.677402	cultivated	2886	3207	3206	3923	4802	5971	6134	4851	2763	3170	2851	2579	2335	2688	3152	3386	3303	3311	3120	2932	2763	2776	2783	2790	2848	2610	2447	3226	4071	4567	4833	4152	3320	2995	2731	2781	2883	3634	4152	4273	4004	2843	1943	1953	1731
38	Mesquite	0.38	28.736056_-98.849124	natural	2273	2692	3019	3197	3353	3358	3312	3252	2803	2408	2347	2366	2336	2505	2680	3162	3634	3909	3930	3824	3630	3462	3532	3663	3863	3847	3711	3469	3259	3324	3155	2864	2767	2619	2806	3037	3195	3165	3172	3124	3140	3132	2932	2828	2734
39	Mesquite	0.4	28.814387_-98.727196	cultivated	4922	5260	4603	3973	2806	2361	2023	1987	1828	1609	1521	1327	1256	1231	1395	2200	3365	5292	6474	7033	6294	5904	5016	3922	2931	2430	2077	2654	3094	3226	3065	2074	1544	2224	2817	2475	1973	1509	1967	4036	5536	5547	4856	3608	3520
39	Mesquite	0.4	28.736056_-98.776549	natural	2395	2513	2790	2978	3153	3195	3195	3143	2885	2559	2246	2105	2067	2061	2215	2674	3212	3538	3695	3534	3548	3810	4112	4403	4452	4171	3668	3225	3159	3104	2962	2671	2359	2115	2683	3072	3282	3308	3181	2997	3070	3173	3107	3069	2963
40	Mesquite	0.38	28.814689_-98.849086	cultivated	5259	5055	4439	3560	2932	2194	1732	1587	1469	1369	1178	1249	1190	1133	1937	3170	4435	4988	4826	4358	4133	4446	5161	5849	6142	4944	3968	2691	2522	2458	2345	2087	1641	1565	1511	1638	1698	1643	1566	1504	1885	2736	3043	3283	3733
40	Mesquite	0.4	28.736056_-98.703974	natural	2963	2813	2989	3101	3156	3283	3389	3468	3343	3092	2397	2086	1851	1793	2189	2866	3399	3820	3869	3912	4069	4460	5037	5727	5905	5288	3617	2840	2487	2324	2147	1877	1634	1768	2523	3236	3682	3550	3233	3051	3332	3505	3516	3371	3128
41	Mesquite	0.38	28.566423_-98.89824	cultivated	6414	4937	4426	4297	3428	2855	2262	2057	2226	2017	1931	1787	1508	1600	1715	2320	3244	4923	6486	7214	7315	7229	6984	6273	4691	3183	2560	2226	1981	1998	1762	1676	1733	1663	2471	3521	4038	4026	3543	2779	2344	2192	2265	2446	2604
41	Mesquite	0.42	28.736056_-98.486249	natural	3451	4254	5165	5210	4036	1748	4281	5120	4824	2739	2387	1900	1990	1756	2140	2684	3510	4122	4520	4560	4976	5233	4761	3362	1741	2614	2829	3146	3390	3134	3046	2372	1987	1892	2352	4543	5290	4562	3576	2959	2920	2794	2804	2785	2749
42	Mesquite	0.38	28.568539_-98.875774	cultivated	4139	4697	4392	4701	4612	3957	2929	2207	2357	2242	2283	1809	1175	1396	2132	4284	6580	7561	7867	7756	7255	6561	5907	4682	3899	3578	3347	3151	2475	1805	1772	1634	1428	1319	1931	2073	1827	1629	1341	1942	3741	5645	7426	8013	7982
42	Mesquite	0.44	28.751758_-98.438229	natural	2577	2834	3308	3765	4302	4677	4899	4879	4622	4044	3208	2787	2506	2422	2621	2600	2773	2834	2790	2724	2665	2634	2876	3227	3714	4042	3946	3673	3179	2803	2711	2594	2445	2258	2903	3801	4163	4239	3954	3672	3656	3536	3292	3072	2975
43	Mesquite	0.37	28.590298_-99.150233	cultivated	2177	2300	2555	2506	2716	2601	2506	2542	2322	2646	3141	4064	5427	5562	4638	2442	1582	1374	1373	1401	1399	1332	1327	1345	1466	1582	1705	1801	1880	2523	3338	3520	3080	1988	1511	1749	1683	1548	1449	1378	1393	1503	1443	1383	1235
44	Mesquite	0.36	28.600271_-99.181462	cultivated	2179	2694	3122	2949	2859	2563	2162	1906	1819	1388	1466	1453	1363	1276	1638	2266	2790	3083	4652	5668	5813	5618	5684	4912	3410	2447	2261	2248	2329	2221	2118	1832	1551	1549	1483	1447	1311	1326	1331	1359	1530	1976	2354	2594	2517
45	Mesquite	0.36	28.587598_-99.218816	cultivated	2382	2348	2722	2825	2698	2212	1926	1806	1753	1668	1590	1482	1280	1508	2020	2449	3015	3199	2928	2587	2132	2090	3038	4008	4703	4709	3818	3200	2874	2729	2563	2451	2201	1921	1797	1712	1595	1429	1392	1533	2024	2601	2954	3106	2949
45	Mesquite	0.37	28.674278_-99.049176	natural	2628	2820	3189	3329	3377	3017	2813	2650	2532	2307	2200	2029	1953	2157	2707	3312	3781	4091	4108	4105	4091	3939	4004	4110	4147	4031	3770	3520	3280	3097	2876	2697	2520	2480	2634	2937	3105	3149	3217	3156	3207	3023	2716	2359	2127
46	Mesquite	0.36	28.611604_-99.226568	cultivated	2361	2525	2733	2878	2872	2688	2520	2328	2263	2169	2112	1961	1860	1833	2059	2362	2666	2890	3033	3073	3213	3339	3622	3875	4037	3899	3555	3437	3378	3200	2895	2539	2304	2336	2327	2304	2174	2047	2009	2081	2217	2381	2386	2310	2117
46	Mesquite	0.38	28.674278_-98.976614	natural	2415	2596	2912	3037	3105	2901	2707	2530	2335	2070	2013	1998	2064	2143	2546	3203	3744	4069	4017	4012	3995	4053	4534	4894	4954	4685	4092	3624	3274	3055	2778	2527	2318	2350	2624	3072	3415	3536	3543	3291	3040	2722	2534	2233	2115
47	Mesquite	0.27	27.158361_-99.421468	cultivated	2380	2787	2893	2573	2144	2037	1737	1538	1396	1440	1499	821	2724	3817	4125	2611	1803	2107	1900	1676	1336	1187	1340	1451	1699	1921	2496	3197	3919	3951	3859	3056	2528	2522	1972	2475	3564	3784	3724	2074	1719	1638	1573	1898	2302
47	Mesquite	0.38	28.689734_-98.922116	natural	2201	2449	2819	3077	3244	3240	3203	3089	2937	2733	2647	2481	2365	2404	2532	2741	2947	3048	3074	3037	2982	2908	2902	2925	3011	3139	3348	3428	3504	3336	3101	2933	2927	3030	3110	3314	3491	3451	3345	3082	2882	2775	2529	2341	2204
48	Mesquite	0.27	27.109876_-99.430678	cultivated	3020	3491	3424	2856	2219	1820	1530	1790	2230	3158	3132	2648	1788	1158	1624	2008	2283	2163	1725	1438	1236	1288	1389	1392	1710	2371	3196	3742	4240	3614	3029	2401	1201	1256	1404	3944	4863	5089	4250	3346	2078	1735	1518	1627	2023
48	Mesquite	0.38	28.674278_-98.83149	natural	2219	2585	3431	3802	4030	3791	3326	3136	2862	2681	2552	2390	2240	2306	2561	2929	3410	4578	5271	5358	5078	5013	5087	4989	4546	3904	3254	3237	3533	3543	3353	3028	2706	2644	2753	3412	3882	3872	3705	3263	3041	3084	3129	3066	3134
49	Mesquite	0.39	27.392151_-98.489999	cultivated	2536	2475	2197	2483	3127	3514	3763	3702	3035	2556	2582	2047	1642	2101	2783	3391	3890	3825	3274	2963	2674	2960	3299	3492	3426	3051	2751	2689	2712	2638	2199	1707	1670	1552	1483	3725	4921	5587	4640	3634	2604	2500	2473	2446	2630
50	Mesquite	0.39	27.377102_-98.489061	cultivated	3792	2746	2937	3098	3550	3891	4765	5495	5123	3511	1375	2008	1291	1490	2673	4119	4292	3740	3071	2571	2391	2491	2901	3268	3654	3476	3586	3679	3674	3367	2820	2184	1623	1450	715	3734	5413	5675	4290	3289	2490	2598	2729	2902	2922
50	Mesquite	0.4	28.668624_-98.677826	natural	2666	2958	3473	3828	4067	3959	3656	3445	3101	2849	2697	2485	2245	2078	2327	2794	3262	3474	3508	3516	3554	3611	3751	3894	4217	4189	4019	3660	3289	2859	2561	2284	2172	2294	2562	2805	3065	3275	3279	3344	3537	3576	3512	3310	2962
51	Mesquite	0.41	27.379252_-98.458427	cultivated	2606	2444	2421	2577	2828	3196	3624	3742	3661	3271	2502	2096	1994	1546	1757	2580	3586	4193	3943	3539	3188	2912	3043	3332	3414	3185	3056	2958	3259	3099	2767	2194	1694	1696	1455	3630	4897	5324	3971	3395	3170	2993	2830	2671	2635
51	India & Pakistan	0.5	28.674278_77.276651	natural	1302	1335	1429	1730	2074	2596	2521	1486	2519	2718	2704	2039	1670	1501	2132	2824	2674	1866	1640	1867	1739	1592	1467	1541	1538	1905	2074	2002	1854	1515	1065	1642	1975	1799	1791	1715	1744	1860	1877	1822	1669	1478	1255	988	1208
52	Mesquite	0.42	27.463096_-98.398476	cultivated	2776	2502	2092	2461	4057	4855	5040	4475	4272	3331	2284	2231	1824	1623	1975	2244	2352	2292	1949	1749	1743	1997	2319	2687	3021	3117	3084	2934	2754	2560	2460	2257	1651	1537	1904	3107	3994	3886	2953	2084	1727	1723	1777	2098	2400
53	Mesquite	0.42	27.503083_-98.395957	cultivated	2424	2091	1815	1863	2178	2974	4247	5990	5596	3587	637	1702	1645	1651	2085	2726	3240	3692	3767	3518	3423	3744	3755	3555	3204	2476	2633	3513	4037	3869	3373	2714	2362	2559	3609	3981	3993	3321	2817	2348	2190	2236	2396	2698	3113
54	Mesquite	0.42	27.563709_-98.323924	cultivated	3124	2493	2281	2861	4004	5366	6017	5588	4368	3072	2253	1611	1613	1623	1618	1807	1892	1850	1718	1640	1525	1606	1797	1880	1943	2036	2577	3463	4094	4174	3811	3142	2593	2412	2600	2452	2205	1920	1638	1699	1860	1922	1860	1793	1763
55	Mesquite	0.43	27.54135_-98.280237	cultivated	3304	2691	1864	1700	2351	3500	4660	5559	5128	3832	2138	1828	1633	1490	1825	2151	2391	2427	2256	2006	1797	1678	1644	1797	1962	1993	2192	2970	4460	5650	5581	4640	3025	1959	1004	3784	5757	5718	3841	2187	1894	1844	1866	1846	1821
55	Mesquite	0.38	28.612501_-98.95902	natural	2136	2585	3113	3467	3674	3661	3459	3281	3132	2959	2988	2881	2831	2764	2835	2842	2928	2850	2723	2656	2606	2466	2463	2383	2642	2874	3216	3387	3598	3557	3533	3440	3274	3268	3395	3444	3391	3357	3307	3194	3036	2856	2545	2325	2166
56	Mesquite	0.43	27.536191_-98.254706	cultivated	3086	2504	3016	4402	5827	6320	6077	4850	3943	3018	2021	1873	1174	1429	2639	4463	5235	3812	2318	1425	1182	1393	1454	1719	1980	3157	5593	7512	7398	5924	4528	3059	2187	1774	2904	3665	3313	2737	1972	1333	1410	1501	1502	1438	1377
56	Mesquite	0.4	28.612501_-98.813921	natural	2354	2505	2882	3293	3538	3674	3475	3292	2927	2633	2400	2348	2190	2189	2625	3260	3996	4125	4506	4848	4921	4792	4444	4036	3755	3785	3337	3114	2923	2687	2501	2405	2119	2603	3261	3378	3167	2905	2565	2533	2670	2793	2892	3056	3116
57	Mesquite	0.43	27.482444_-98.199728	cultivated	2902	2867	3188	3657	4883	5949	5466	4034	3172	2709	1952	1621	1548	1410	1955	2452	2768	2751	2481	2006	1731	1587	1518	1536	1565	2913	4674	5366	4890	4718	3526	2561	1620	1641	2349	2345	2282	1948	1775	1841	1800	1698	1504	1342	1378
57	Mesquite	0.4	28.612501_-98.741372	natural	2800	2891	3236	3548	3867	3838	3739	3538	3289	3036	3069	2894	2637	2627	2878	3312	3789	4057	4149	4002	3838	3817	3809	3776	3926	3933	3631	3399	3007	2794	2834	2860	2809	2816	2969	3157	3280	3363	3482	3590	3662	3670	3419	3073	2701
58	Mesquite	0.43	27.492144_-98.157452	cultivated	2126	2309	2747	3054	4688	5465	5090	3490	2360	2190	1943	1686	1548	1518	1957	2416	2391	2127	1662	1431	1510	1430	1437	1407	1634	2358	3034	3939	4605	4638	4378	4122	3042	2764	1941	4062	5087	4414	2562	1132	1326	1380	1423	1513	1571
59	Mesquite	0.45	27.506648_-98.125847	cultivated	1739	1858	2826	4080	5415	5823	5010	4271	3619	3006	1681	1628	1778	1947	2054	1964	1796	1530	1393	1462	1451	1409	1489	1386	1752	2186	2623	3672	4466	5271	4432	1797	1609	1668	1936	1919	1765	1694	1578	1489	1408	1335	1388	1408	1432
60	Mesquite	0.43	27.513084_-98.186277	cultivated	2008	2220	2952	3997	4923	5682	5629	4495	3156	2510	1902	1677	1535	1491	1637	1824	1795	1666	1447	1376	1390	1441	1472	1534	1744	2037	2985	3924	4379	4295	3593	2659	2437	2132	2759	2986	2850	2598	2183	1888	1844	1786	1761	1719	1655
61	Mesquite	0.43	27.501042_-98.23222	cultivated	2372	2845	3397	4515	5059	5324	3672	3214	2874	2537	2187	1802	1568	1555	1579	1703	1813	1755	1531	1391	1289	1402	1422	1398	1464	1855	3141	6139	7064	6843	4903	3274	1701	1878	2222	2117	1866	1650	1499	1612	1674	1755	1744	1681	1579
61	Mesquite	0.36	28.550723_-99.376709	natural	3102	2346	2660	2983	3020	2752	2447	2279	2321	2490	2571	2345	2028	1633	1773	1963	2281	2501	2718	2669	2915	3257	3695	3897	3978	3728	3319	2938	3004	3087	3091	2915	2599	2199	2254	2632	2755	2656	2622	2611	2610	2544	2472	2298	2082
62	Mesquite	0.45	27.572308_-98.129347	cultivated	2809	2530	3054	4173	5375	5896	5787	4781	2885	2665	2337	1894	1563	1428	1935	2544	2973	2992	2375	1869	1645	1546	1540	1421	1554	1885	2842	4904	6042	5385	3443	1816	1706	1763	2255	2389	2141	1804	1590	1552	1699	1731	1724	1633	1514
62	Mesquite	0.36	28.550723_-99.304173	natural	2755	2316	2114	2247	2333	2498	2624	2716	2556	2398	1994	1799	1700	1635	1864	2269	2706	2921	2975	2978	3009	3276	3739	4095	4178	3963	3529	3127	2967	2938	2756	2537	2244	2204	2357	2425	2367	2083	1858	1846	1880	1979	2067	2042	1901
63	Mesquite	0.45	27.600039_-98.099541	cultivated	2643	2413	2416	2707	3649	4991	4943	3637	2399	2425	2049	1877	1606	2036	2427	2846	3294	3430	3157	2843	2829	3253	3459	3511	3670	3593	3729	3730	3481	3064	2829	2234	1826	2079	3035	3517	3706	3565	3179	2862	2704	2673	2772	2911	2880
63	Mesquite	0.37	28.550723_-99.014028	natural	2233	2692	3198	3496	3629	3369	3131	2923	2854	2643	2452	2240	2164	2074	2413	2916	3319	3528	3474	3438	3442	3299	3251	3283	3278	3228	3143	3072	3046	3250	3432	3397	3312	3106	3178	3358	3464	3350	3227	3117	3158	3083	2924	2646	2359
64	Mesquite	0.43	27.582627_-98.212138	cultivated	3004	2575	2923	4314	5219	5473	5128	3688	2478	2105	1807	1533	1517	1503	1510	1608	1626	1578	1558	1593	1592	1548	1455	1154	1385	2371	4241	6252	6358	5246	3357	2387	2174	1961	1989	1781	1808	1965	1906	1873	1724	1584	1568	1549	1489
65	Mesquite	0.47	27.644328_-98.027619	cultivated	1919	1896	2393	4085	5874	7262	6051	4100	2628	3576	3325	2920	1537	1582	1613	1671	1634	1576	1459	1368	1305	1244	1333	1381	1722	2482	3855	6046	6497	5107	3014	2036	1891	1869	2196	2059	1814	1643	1536	1513	1483	1455	1447	1476	1518
66	Mesquite	0.47	27.695924_-98.053449	cultivated	1734	2909	4701	7204	7843	7198	5318	4710	3482	2196	752	1651	1574	1505	1476	1524	1914	2031	1911	1724	1524	1419	1486	1555	1632	1788	2108	4519	5774	5912	3484	2267	1662	1670	1668	1703	1838	1932	1847	1729	1570	1426	1405	1402	1437
67	Mesquite	0.47	27.675716_-98.131158	cultivated	1700	1917	2244	2558	2870	4691	5346	4662	2635	2431	1870	1608	1543	1404	1333	1332	1419	1496	1661	1595	1582	1532	1601	1580	1540	1712	2544	4023	4879	4804	4070	3205	2072	2113	2311	2141	2009	1873	1755	1732	1658	1506	1408	1385	1478
68	Mesquite	0.48	27.648628_-97.95524	cultivated	3460	3652	3564	3244	3613	4389	4715	4395	3175	2599	1596	1952	1904	1681	1817	2468	3603	4753	5106	5191	4280	2781	1843	1741	1741	2513	4454	5760	5307	3916	3041	2840	2441	2123	1155	3555	5229	5530	4120	2492	1957	2140	2007	1928	1762
69	Mesquite	0.48	27.678974_-97.963112	cultivated	4013	4537	3906	2490	2703	3397	3501	3560	2676	2017	1955	1911	1747	1681	1623	1716	2138	5190	7303	8690	8784	8928	6802	3967	2137	2448	2582	2571	2310	2097	1948	1696	1734	1696	1592	1589	1663	1663	2318	3831	5621	6535	6267	5398	5445
69	Mesquite	0.37	28.488946_-99.57674	natural	2704	2930	3142	3591	3676	3759	3962	4125	4091	3820	3485	3224	3178	3089	3245	3489	3470	3417	3136	2853	2505	2119	2013	2144	2568	3101	3592	3779	3825	3565	3414	3219	3082	3156	3337	3293	3439	3383	3245	3103	2868	2667	2432	2238	2036
70	Mesquite	0.46	27.621496_-97.864194	cultivated	1641	1676	2048	3250	6284	7271	5999	4548	3600	2984	2605	1698	1655	1483	1611	2415	2975	2886	2293	1644	1293	1540	1631	1554	1735	2237	2915	4851	6072	7100	6217	4760	1952	1447	3489	3160	2574	1910	1522	1357	1737	2141	2216	2129	1865
71	Mesquite	0.48	27.635514_-97.824857	cultivated	1542	1879	2388	3316	4350	6138	6696	6118	4260	2703	1008	1421	1306	1174	1213	1229	1331	1380	1332	1291	1207	1075	1068	961	1201	1673	2075	2278	2279	2055	1842	1651	1515	1380	1357	1380	1420	1444	1404	1349	1267	1226	1215	1122	1064
71	Mesquite	0.36	28.488946_-99.431693	natural	2213	2059	2040	2160	2332	2401	2442	2417	2253	2087	1972	1974	2057	2165	2411	2617	2753	2815	2847	2824	2756	2633	2460	2386	2479	2501	2635	2719	2742	2720	2493	2143	1973	2027	2256	2577	2702	2621	2416	2268	2277	2325	2268	2171	1932
72	Mesquite	0.49	27.647123_-97.790169	cultivated	1742	1338	1331	2851	5641	7271	6574	4921	3494	2655	813	1501	1337	1177	1214	1272	1317	1283	1208	1260	1315	1323	1302	1176	1246	1434	1729	2120	2561	2755	2673	2326	1622	1348	1503	1685	1719	1642	1543	1413	1461	1455	1432	1356	1392
73	Mesquite	0.49	27.660022_-97.754815	cultivated	1795	2037	2519	3181	4019	5309	5601	4323	2553	1621	937	1183	1185	1239	1288	1343	1491	1547	1562	1507	1463	1397	1436	1416	1457	1537	1701	1833	1966	1989	1827	1575	1339	1369	1548	1820	2017	2035	1912	1671	1535	1564	1526	1456	1342
73	Mesquite	0.36	28.488946_-99.286646	natural	2463	1945	2230	2333	2419	2494	2748	2691	2576	2033	1753	1695	1582	1576	1788	2025	2356	2603	2716	2833	3103	3472	3871	4049	3879	3419	2993	2607	2558	2606	2612	2446	2145	1941	1912	1995	1987	1930	1864	1859	1978	2346	2785	2843	2794
74	Mesquite	0.49	27.69098_-97.770595	cultivated	1586	1628	2196	3901	5200	5607	4098	3706	3285	2634	2392	1642	1594	1471	1360	1322	1339	1292	1288	1295	1306	1252	1191	1072	1179	1666	2177	2737	3140	2816	2075	1747	1343	1135	1884	3148	3660	3301	2681	1507	1190	1311	1321	1264	1133
74	Mesquite	0.36	28.488946_-99.214123	natural	1840	2001	2141	2303	2416	2431	2334	2201	2022	1895	1884	1794	1412	1762	2683	3552	3985	3907	3744	3725	3527	3181	3138	3247	3206	3002	2683	2484	2674	2767	2736	2513	2181	2028	2027	2171	2221	2233	2221	2192	2213	2323	2253	2133	1887
75	Mesquite	0.48	27.678941_-97.817757	cultivated	1384	1481	1793	2946	4854	5969	5821	4902	4183	3680	2437	1835	1529	1319	1279	1357	1413	1372	1350	1295	1268	1217	1203	1140	1193	1433	1986	2400	2942	3283	3081	2686	1894	1239	1086	1329	1364	1416	1328	1283	1246	1249	1177	1154	1129
75	Mesquite	0.37	28.518524_-99.148833	natural	2489	2943	3371	3625	3700	3503	3283	3143	3085	2858	2763	2581	2406	2388	2606	2867	3172	3324	3397	3352	3221	2918	2707	2490	2638	2801	3052	3208	3284	3148	3071	2903	2818	2826	2738	2677	2596	2497	2440	2376	2478	2628	2470	2315	2015
76	Mesquite	0.48	27.663892_-97.877715	cultivated	1698	1715	1582	1885	3733	6329	7524	6489	5472	4889	4626	2006	1601	1516	1549	1513	1581	1498	1451	1469	1486	1407	1481	1361	1456	1977	3334	5012	5439	5149	3837	2812	1271	866	2144	2115	1984	1790	1665	1610	1587	1512	1408	1365	1371
76	Mesquite	0.37	28.488946_-99.069076	natural	2538	2649	2927	3242	3547	3562	3494	3168	2828	2541	2430	2337	2307	2385	2770	3144	3357	3329	3250	3262	3289	3200	3096	2861	2899	3024	3231	3223	3226	3110	2951	2883	2734	2754	2950	3198	3244	2981	2947	2891	2901	2904	2700	2496	2397
77	Mesquite	0.48	27.708267_-97.876295	cultivated	1822	1857	2266	2971	3845	4528	4203	3389	1600	1759	1585	1549	1535	1501	1539	1641	1695	1696	1581	1489	1359	1555	1882	2154	2201	2071	1963	2408	3024	4533	5367	5924	4508	3232	1516	2329	2569	2413	2198	1692	1747	1941	2042	2118	2005
79	Mesquite	0.49	27.761354_-97.811249	cultivated	1357	1129	2847	4839	5779	5185	4595	3578	2229	1803	1589	1584	1554	1425	1363	1346	1339	1324	1358	1253	1224	1145	1189	1248	1494	2026	3068	4891	5930	5598	4062	2451	1311	1119	1345	1445	1491	1490	1436	1388	1340	1355	1348	1313	1306
80	Mesquite	0.48	27.756335_-97.910419	cultivated	1642	1883	2414	3420	4101	5682	5851	4472	2784	2238	1879	1534	1338	1414	1524	1552	1593	1478	1477	1534	1551	1474	1432	1329	1426	1535	1810	2283	3432	4220	4564	4239	3838	3068	2757	2355	2048	1779	1564	1435	1536	1545	1542	1521	1401
81	Mesquite	0.48	27.770524_-97.874922	cultivated	1659	1445	2082	4276	6034	6831	5958	4622	2853	2402	2152	1695	1582	1577	1474	1528	1494	1466	1446	1424	1414	1355	1348	1303	1340	1527	2035	3808	5014	5055	4507	3411	2268	2321	2099	1871	1600	1450	1431	1534	1564	1550	1429	1315	1306
81	Mesquite	0.38	28.427168_-99.776761	natural	2766	2477	2509	2822	2840	2797	2690	2648	2871	2976	2917	2639	2274	2216	2505	2865	3081	3105	3012	2942	2858	2703	2636	2436	2688	2928	3141	3145	3013	2683	2491	2398	2419	2494	2692	2845	2809	2688	2331	2250	2218	2263	2202	2205	2128
82	Mesquite	0.49	27.742146_-97.732847	cultivated	1597	1584	1696	2234	3868	5225	5151	4339	3009	2257	1087	1396	1249	1339	1241	1311	1409	1422	1419	1378	1301	1202	1106	1096	1224	1771	3138	4627	5215	5326	4158	2795	1376	1573	1619	1568	1573	1467	1404	1367	1367	1347	1329	1225	1159
82	Mesquite	0.38	28.427168_-99.70425	natural	2384	2125	2111	2389	2482	2346	2267	2215	2453	2437	2321	2112	1942	1909	2269	2785	3159	3349	3212	3110	3046	3041	3042	2938	2882	2797	2954	2887	2773	2562	2306	2106	2173	2270	2267	2194	2253	2245	2227	2124	2041	1971	1970	1962	1953
83	Mesquite	0.49	27.702159_-97.698021	cultivated	1310	1684	2443	3277	4200	5380	7636	7437	5878	3660	3109	1860	1527	1144	1067	1129	1231	1290	1388	1375	1362	1339	1138	1095	1187	2273	3463	4362	4239	3364	2191	2074	1386	1278	1592	1550	1507	1360	1297	1273	1319	1388	1408	1312	1125
83	Mesquite	0.38	28.435917_-99.621969	natural	2030	2181	2257	2260	2116	2112	2296	2412	2503	2474	2288	2123	2037	2122	2255	2422	2540	2525	2645	2482	2319	2102	2006	2025	2287	2465	2647	2758	2798	2663	2446	2189	2083	2095	2157	2164	2277	2443	2455	2350	2327	2259	2149	1990	1758
84	Mesquite	0.49	27.702159_-97.653195	cultivated	1561	1451	1696	2432	3527	5612	6564	6152	4712	2947	2003	1644	1479	1352	1394	1455	1449	1380	1287	1249	1272	1245	1237	1229	1060	1821	2870	3665	4394	4499	3848	3473	2770	2040	1887	1785	1641	1470	1347	1297	1345	1485	1464	1399	1236
84	Mesquite	0.38	28.427168_-99.559229	natural	1898	1981	1994	2090	2112	2043	2157	2342	2491	2477	2249	1955	1923	1730	1891	2181	2622	2914	3041	2849	2576	2322	2337	2374	2477	2473	2619	2636	2747	2709	2464	2016	1994	2065	2164	2252	2273	2254	2166	2066	1965	1903	1779	1701	1605
85	Mesquite	0.52	27.723658_-97.607034	cultivated	1559	1962	2654	3284	3985	6941	8361	7632	5974	5229	5902	1984	1298	1243	1407	1406	1351	1264	1277	1323	1395	1328	1290	1150	1232	1806	3967	5829	6551	5638	4308	2814	1245	1241	1420	1719	1771	1612	1432	1289	1261	1287	1260	1186	1069
85	Mesquite	0.38	28.427168_-99.486718	natural	2829	2529	2592	2896	3235	3452	3655	3628	3390	2970	2738	2521	2522	2435	2358	2341	2480	2627	2868	2920	2860	2721	2978	3319	3550	3728	3865	3826	3814	3609	3333	3031	2983	2994	2975	2900	2788	2607	2525	2395	2269	2173	2150	2287	2329
86	Mesquite	0.52	27.762355_-97.647063	cultivated	1574	1811	2848	5076	6094	6072	4296	2755	1565	1258	1530	1373	1715	1743	1729	1646	1440	1280	1257	1200	1223	1486	1613	1373	2035	2629	3296	3388	3520	5942	6872	5644	2707	828	392	2247	2463	2248	1421	1224	1264	1367	1371	1287	1118
86	Mesquite	0.37	28.401925_-99.420624	natural	2716	2608	2616	2796	2821	2754	2693	2626	2461	2290	2118	1947	1821	1645	2104	2594	3048	3180	3032	2936	3040	3246	3497	3808	4007	3894	3773	3404	3100	2957	2625	2300	2118	2010	1946	1917	1935	1936	1892	1818	1796	1823	1813	1797	1736
87	Mesquite	0.49	27.786648_-97.752791	cultivated	2332	3396	3744	3849	5486	6054	5083	3177	2350	1927	1598	1520	1488	1309	1207	1179	1333	1503	1673	1639	1414	1114	1158	1089	1417	2178	3340	4881	5552	5502	4315	2867	1541	1148	1434	2394	2640	2692	2331	1773	1735	1856	1918	1763	1428
87	Mesquite	0.37	28.427168_-99.341696	natural	2657	2355	2077	2176	2326	2408	2358	2257	2002	1788	1780	1699	1533	1681	2024	2270	2480	2619	2684	2870	3202	3445	3950	4300	4286	4019	3531	3130	3249	3225	2993	2492	2057	1808	1852	2129	2323	2384	2216	2020	1909	1961	1936	1887	1771
88	Mesquite	0.5	27.819326_-97.757006	cultivated	2266	2403	2899	3866	4507	4583	4283	3011	2573	2448	2122	1667	1531	1766	2324	2620	2697	2485	2063	1646	1773	1967	2299	2827	2849	2947	2990	3010	4186	4322	4308	3133	957	1266	2743	3397	3361	3189	2504	1908	1794	1672	1641	2287	2682
88	Mesquite	0.36	28.427168_-99.269186	natural	2969	2978	2894	2941	2995	2930	2805	2747	2584	2404	2363	2236	2199	2183	2343	2540	2647	2733	2790	2726	2693	2687	2976	3362	3637	3646	3355	3043	2873	2764	2727	2526	2330	2287	2122	2154	2346	2521	2216	2048	1877	1833	1942	2236	2209
89	Mesquite	0.5	27.836955_-97.705806	cultivated	1598	2080	2593	3443	4501	5277	5114	5541	3406	3261	3398	2264	1250	1216	1387	1498	1475	1383	1265	1108	1043	952	904	908	1070	1592	3371	5816	6804	5661	3413	2004	1230	926	2174	2706	2575	2144	1749	1357	1336	1320	1272	1174	1082
90	Mesquite	0.53	27.796967_-97.633636	cultivated	1532	1700	1988	2913	4211	5894	5440	3918	2519	2504	2135	1838	1501	1440	1409	1432	1436	1375	1346	1387	1421	1421	1372	1228	1182	1375	1657	3029	4223	4846	4811	3970	2647	1397	1896	2501	2384	2247	1749	1428	1496	1460	1368	1246	1101
90	India & Pakistan	0.47	28.369569_77.131338	natural	1153	1308	1477	1335	1268	1202	1210	1258	1844	2509	3583	4364	4330	3859	3306	2793	2402	2148	2132	1995	1872	1715	1565	1468	1476	1426	1346	1251	1192	1237	1894	3713	3644	3666	3561	3312	2931	2512	2101	1771	1555	1428	1359	1256	1350
91	Mesquite	0.49	27.771599_-97.706453	cultivated	1309	1217	1709	3620	4897	6132	5264	4033	1131	1591	1534	1481	1298	1536	1736	1752	1756	1530	1325	1372	1300	1215	1150	963	1204	1878	3457	4942	5877	6102	5369	3700	1748	873	1312	1487	1404	1329	1280	1248	1371	1376	1310	1235	1108
91	India & Pakistan	0.48	28.41664_77.20224	natural	981	1220	1376	1293	1230	1155	1243	1384	1759	2009	2998	3380	3215	2837	2283	1936	1663	1581	1552	1525	1461	1434	1360	1297	1259	1192	1107	1038	1140	1161	2138	2609	3562	3584	3383	3020	2533	2137	1916	1701	1503	1369	1249	1160	1224
92	Mesquite	0.52	27.767729_-97.601648	cultivated	2150	2328	2725	3949	4687	5131	5067	4721	4292	3541	3008	2089	1684	1657	1527	1846	2467	2684	2605	2399	2123	2271	2156	2248	2129	1891	2379	3814	5318	5539	3814	3291	2416	1843	2954	2938	2753	2485	1943	1822	1966	2137	2191	2107	1925
92	Mesquite	0.36	28.362226_-99.927065	natural	1888	2091	2249	2388	2345	2295	2237	2165	2190	2220	2182	2081	2002	2047	2324	2712	2823	2720	2523	2384	2260	2090	1959	1820	2064	2349	2603	2697	2666	2485	2319	2140	2091	2216	2318	2358	2339	2194	2072	2038	1985	1953	1863	1740	1580
93	Mesquite	0.53	27.818466_-97.560791	cultivated	2202	3161	4218	5400	5663	5183	4830	3486	2188	1595	1316	1426	1405	1510	1516	1510	1426	1257	1281	1378	1411	1396	1330	1174	1181	1789	2651	4012	4797	5161	4779	4137	3681	2190	2446	2255	2049	1828	1643	1341	1409	1492	1498	1390	1257
93	Mesquite	0.36	28.372465_-99.837699	natural	2230	2278	2233	2340	2231	2121	2026	2034	2278	2400	2246	2052	1835	1845	2173	2611	2962	3279	3361	3149	2948	2618	2457	2419	2494	2474	2708	2772	2811	2627	2134	1795	1818	1916	1988	2108	2049	1944	1779	1727	1744	1758	1695	1639	1546
94	Mesquite	0.52	27.736342_-97.559033	cultivated	1700	2134	2901	3870	4900	4723	4062	2669	1820	1112	1343	1288	1315	1275	1235	1217	1216	1115	1111	1194	1236	1238	1200	1006	1150	1454	1797	2638	3917	4847	5175	4855	3476	2275	3008	3794	3537	2757	1933	1457	1200	1310	1329	1262	1178
94	Mesquite	0.38	28.359626_-99.765826	natural	1590	1467	1415	1488	1621	1827	1967	2013	2059	1917	1770	1601	1500	1448	1802	2375	2936	3405	3580	3559	3482	3320	3191	3100	2846	2547	2490	2356	2387	2317	2275	1409	1567	1712	1669	1661	1697	1659	1586	1515	1411	1434	1525	1546	1494
95	Mesquite	0.53	27.827495_-97.61107	cultivated	1845	1750	1713	2368	3395	6206	7277	6116	4237	3654	3089	2482	1701	1656	1490	1513	1507	1514	1614	1610	1608	1545	1549	1495	1667	2683	4381	5559	5927	5441	3777	2692	2678	4788	4480	3993	3257	2539	2019	1873	1768	1688	1618	1493	1297
95	Mesquite	0.38	28.365391_-99.686779	natural	2063	2334	2524	2717	2780	2773	2722	2759	2794	2707	2543	2269	2109	1995	2336	2648	2847	2949	2898	2666	2465	2171	2131	2253	2681	2913	2973	2960	2928	2693	2630	2259	1996	2099	2263	2335	2439	2422	2391	2352	2302	2193	2032	1860	1674
96	Mesquite	0.52	27.768589_-97.523797	cultivated	1679	1420	1971	4251	6813	7517	6352	5114	3738	3245	2749	1982	1590	1422	1429	1427	1395	1290	1287	1361	1413	1434	1359	1246	1220	1990	3267	3961	4897	4855	4489	4081	2949	2013	2351	2223	2294	2158	1907	1519	1383	1413	1382	1309	1185
96	Mesquite	0.38	28.365391_-99.614281	natural	1985	2162	2298	2384	2469	2550	2610	2694	2664	2502	2329	2256	2202	2231	2467	2669	2654	2606	2499	2405	2280	2117	2016	2071	2290	2568	2773	2784	2784	2613	2435	2398	2371	2402	2424	2444	2507	2506	2482	2434	2316	2166	1950	1797	1707
97	Mesquite	0.52	27.791808_-97.575834	cultivated	1599	1304	1466	2603	4502	5508	5012	4184	3375	2746	2210	1853	1323	1361	1311	1315	1287	1289	1305	1398	1931	2578	2352	1822	1089	1323	2711	3468	4222	4555	4145	4012	4334	2610	2597	2292	2482	2362	2060	1587	1789	2013	1998	1765	1288
97	Mesquite	0.38	28.365391_-99.541783	natural	2913	2295	2569	2537	2451	2454	2515	2637	2706	2790	2672	2358	2233	2084	2458	2712	2946	3070	3028	2799	2673	2428	2638	3841	4873	4929	4041	3003	3044	3557	3284	2618	2152	2188	2101	2052	1979	1865	1786	1645	1541	1566	1656	1716	1767
98	Mesquite	0.49	27.731488_-97.68749	cultivated	1495	1456	2060	3923	5266	5478	4870	3609	2033	1606	1428	1196	1244	1189	1234	1341	1407	1435	1384	1359	1304	1249	1176	1075	1054	1120	1407	2144	3963	5522	5917	4808	2867	1626	1310	1283	1317	1209	1183	1232	1302	1397	1478	1318	1190
98	Mesquite	0.37	28.365391_-99.469285	natural	2027	1992	1959	2127	2204	2187	2076	2021	2108	2135	2062	1868	1809	1523	1596	1815	2105	2348	2529	2401	2447	2479	2595	2712	2787	2692	2529	2340	2277	2164	2069	1821	1806	1955	2072	2093	2024	1949	1861	1791	1812	1811	1779	1798	1804
99	India & Pakistan	0.72	32.689174_73.607325	cultivated	4030	4671	4099	3102	2041	1575	1485	1707	2058	2954	3620	3747	3624	3555	3331	3021	2780	2591	2559	2701	2807	3135	3566	4016	4261	3937	3205	1881	1413	1430	1935	2344	3176	4126	4315	4180	3346	2727	2461	2241	2080	2114	2250	2724	3761
99	Mesquite	0.35	28.303613_-100.104287	natural	2419	2227	2150	2427	2705	2947	3025	2945	2721	2539	2545	2410	2348	1967	2104	2431	2754	2935	3033	2750	2543	2152	1981	1953	2089	2190	2269	2279	2298	2234	2194	2055	2057	2564	2765	2712	2444	2185	2050	2052	2050	2045	1977	1834	1635
100	India & Pakistan	0.72	32.650317_73.577882	cultivated	3756	3524	3010	2397	1961	1715	1652	1858	2180	2750	3292	3511	3328	3184	2768	2408	2055	1954	1908	2105	2221	2597	2994	3316	3350	2972	2562	1823	1627	1725	2355	3794	3269	3611	3637	3531	2910	2209	2028	1876	2117	2298	2455	2749	3059
100	Mesquite	0.35	28.303613_-100.031801	natural	2432	2295	2117	2269	2201	1954	1857	1795	1960	1993	2026	2072	1977	1935	2169	2467	2664	2844	2873	2827	2801	2695	2716	2856	3010	2977	2711	2493	2355	2228	2083	2014	1793	2224	2406	2315	2068	1901	1801	1828	1890	1873	1810	1752	1703
101	India & Pakistan	0.72	32.610427_73.531609	cultivated	3506	3887	3760	3133	2651	1911	1796	1822	1962	2172	2706	3327	3670	3603	3083	2633	2363	2277	2284	2351	2370	2711	2983	3505	3742	3601	2954	1850	1548	1885	2513	3389	4542	4492	3508	3243	3079	2797	2510	2229	2041	1905	2090	2637	3237
101	Mesquite	0.36	28.303613_-99.959316	natural	2083	2093	2156	2252	2267	2158	2096	2009	2136	2183	2174	2123	2026	1864	2010	2342	2526	2585	2534	2473	2424	2282	2205	2098	2265	2411	2612	2600	2315	2163	2136	2144	2172	2332	2368	2306	2283	2228	2214	2256	2228	2208	2139	2035	1925
102	India & Pakistan	0.67	32.540219_73.475763	cultivated	3926	3909	3414	3023	2536	1793	1780	2100	2661	3211	3569	3680	3527	3475	3169	2819	2685	2691	2772	2929	2862	2665	2979	3338	3791	3812	3192	2436	2067	2101	2230	3372	4162	3960	3928	3620	3168	3194	2933	2849	2644	2157	1923	2027	2332
102	Mesquite	0.36	28.303613_-99.88683	natural	1740	1630	1659	1800	1829	1792	1710	1589	1548	1451	1464	1507	1435	1526	1743	2232	2792	3280	3324	3043	2815	2720	2907	3016	3056	2797	2453	2068	1902	1988	1956	1560	1501	1803	1940	2032	1993	1687	1591	1580	1581	1671	1631	1522	1419
103	India & Pakistan	0.63	32.50352_73.439064	cultivated	3894	4499	4865	4077	3027	2012	2131	2527	3136	3675	4111	4475	4438	4435	3910	3606	3312	2987	2645	2581	2326	2660	3459	4521	4707	4426	3473	2861	2461	2577	3309	3821	4096	4086	4067	4169	4127	3841	3346	2758	2354	2193	2450	2939	3531
103	Mesquite	0.38	28.303613_-99.814345	natural	2038	1800	1656	2077	2153	1965	1700	1536	1637	1557	1474	1382	1299	1315	1449	2278	3121	4012	4386	4415	4436	4396	4333	3735	2897	2419	1960	1843	1776	1666	1500	1233	1307	1333	1526	1732	1821	1783	1654	1459	1405	1428	1491	1499	1425
104	India & Pakistan	0.63	32.55458_73.402365	cultivated	4369	4902	4459	3684	2856	2201	2074	2280	2685	3266	4045	4369	4379	4280	3827	3492	3179	2859	2715	2726	2663	2944	3725	4505	4816	4335	3497	2615	2074	2007	2830	3391	4001	4548	4637	4418	3905	3510	3160	3015	2897	2551	2503	2687	3089
104	Mesquite	0.38	28.303613_-99.74186	natural	2455	2264	2244	2453	2511	2435	2333	2259	2401	2402	2153	1973	1722	1834	2179	3355	3930	3980	3713	3334	3132	2890	2885	2982	3213	3151	3101	2968	3028	3018	2612	2222	2203	2182	2419	2644	2766	2780	2649	2320	2236	2209	2075	1920	1686
105	India & Pakistan	0.63	32.597662_73.445446	cultivated	3508	3792	3579	2997	2044	1320	1104	1115	1315	1713	2638	3809	4426	4690	4419	3551	2395	1589	1316	1449	1467	1702	2307	2759	2875	2791	2433	1907	1569	1396	970	737	1058	1488	3748	4691	4682	3654	3093	2415	2157	1822	1811	1909	2395
106	India & Pakistan	0.72	32.634361_73.482145	cultivated	4392	4718	4397	3527	2564	1728	1624	1655	1906	2401	3205	3621	3655	3313	2844	2785	2906	2767	2757	2706	2550	2853	3463	4056	4626	4457	3743	2525	1735	1669	1811	2588	3155	3378	3612	3642	3426	3153	2870	2624	2445	1921	1727	2309	3315
106	Mesquite	0.32	28.241835_-100.30429	natural	1851	1673	1581	1501	1481	1549	1562	1554	1461	1412	1358	1382	1333	1601	1822	2062	2127	2050	1805	1819	1793	1702	1806	1947	2069	2167	2041	1848	1695	1500	1452	1345	1245	1478	1663	1718	1679	1609	1532	1529	1585	1590	1567	1512	1518
107	India & Pakistan	0.63	32.596066_73.368857	cultivated	3802	4852	4439	3489	2302	2080	2084	2430	2889	3264	3476	3101	2747	2576	2321	2527	2757	2801	2771	2937	2895	3338	3458	3544	3567	3488	3283	2881	2223	2240	2339	3655	4162	4116	3581	2831	2602	2281	2214	2258	2305	2331	2380	2308	2626
107	Mesquite	0.32	28.241835_-100.231817	natural	1835	2000	2107	2314	2289	2141	1945	1885	1823	1853	1732	1886	1909	2411	2874	3422	3430	3191	2673	2425	2209	2018	1910	2081	2279	2445	2499	2441	2243	2247	2327	2274	2183	1677	2183	2496	2663	2696	2662	2533	2474	2338	2155	1948	1753
108	India & Pakistan	0.72	32.768393_73.498102	cultivated	1443	1522	1499	1294	1147	1093	1158	1268	1857	2572	3292	3500	3203	2587	2526	2319	2000	1792	1612	1527	1420	1327	1212	1190	1270	1412	1467	1468	1400	1417	1386	1988	2567	3186	3214	2945	2342	1916	1683	1583	1511	1406	1345	1259	1200
108	Mesquite	0.32	28.241835_-100.159345	natural	1962	1715	1586	1641	1719	1851	1978	1996	1961	1879	1714	1654	1618	1515	1982	2721	2949	2921	2510	2352	2303	2079	2025	2063	2176	2233	2178	2032	1899	1801	1795	1738	1761	1794	2077	2253	2401	2444	2477	2397	2377	2273	2092	1910	1725
109	India & Pakistan	0.81	32.81307_73.672024	cultivated	2399	2604	2486	1796	1208	1014	899	908	960	1420	2925	3981	4270	4728	4232	3314	2181	1993	1821	1613	1494	1284	1216	1182	1144	1204	1250	1189	1127	952	1215	1947	3101	3459	3294	2912	2445	1810	1646	1438	1425	1436	1330	1437	1923
109	Mesquite	0.34	28.241835_-100.086872	natural	2270	1910	1717	1895	2030	2125	2180	2120	2000	1909	2069	2046	2025	1877	2065	2340	2627	2683	2524	2424	2321	2166	2078	2125	2257	2359	2330	2247	2113	2049	2081	2034	1974	1751	2070	2197	2272	2269	2294	2232	2230	2190	2074	1919	1778
110	India & Pakistan	0.63	32.551389_73.311414	cultivated	3696	4044	3248	2201	1764	1409	1405	1403	2336	3241	3571	3895	3884	3539	3037	2573	1929	1619	1509	1526	1702	2060	2984	3860	4264	3839	2962	1915	1371	1590	2005	2740	3959	4451	4695	4219	3413	2210	2551	2361	2223	1845	1846	2463	2839
110	Mesquite	0.34	28.241835_-100.014399	natural	2021	1722	1825	1954	2036	2027	1934	1776	1706	1545	1598	1577	1546	1510	1600	2304	3229	3549	3376	3126	3087	3060	3139	3159	3164	2985	2640	2287	2066	1919	1968	1973	1935	1967	2408	2605	2639	2499	2370	2288	2365	2324	2237	2082	1896
111	India & Pakistan	0.63	32.513094_73.341731	cultivated	3170	3548	3420	2940	2384	2050	1921	2150	2636	3194	3592	3734	3737	3731	3529	3271	3166	3037	2959	2847	2489	2411	2748	2959	3281	3358	3053	2850	2232	2042	2907	3836	4340	4523	4506	4278	3923	3282	3056	2731	2560	2199	2069	1975	2021
111	Mesquite	0.36	28.241835_-99.941926	natural	1913	1709	1618	1894	1988	2108	2038	1884	1823	1835	1867	1772	1495	1708	2098	2549	2853	2527	2163	2227	2220	2161	2082	2007	2141	2256	2282	2276	2233	2180	2160	2044	1960	1859	1924	2066	2139	2098	2050	1975	1942	1860	1757	1640	1539
112	India & Pakistan	0.63	32.466821_73.375239	cultivated	4538	4954	4567	3669	2780	2058	1869	1980	2214	2976	3760	4108	4308	4216	3677	3365	3148	2991	2893	2836	2904	3143	3716	4581	5185	5202	4256	3205	2345	2165	2702	3185	3504	3916	4188	4275	4164	3781	3243	2950	2576	2412	2584	2964	3476
112	Mesquite	0.36	28.241835_-99.869453	natural	1780	1572	1771	1877	1923	1855	1773	1674	1722	1655	1598	1540	1352	1436	1647	2253	2757	3091	3577	3711	3698	3506	3279	3087	2925	2698	2604	2568	2606	2468	2267	1974	1734	1792	1829	1925	1997	1984	1965	1877	1807	1781	1672	1578	1485
113	India & Pakistan	0.58	32.419941_73.328279	cultivated	4843	4450	3939	3136	2494	2045	1858	1980	2307	2250	3587	4366	4792	5268	5092	4153	3242	2940	2688	2687	2689	3142	3961	4691	4823	4397	3319	2878	2471	2490	3058	3533	3828	3750	3986	4358	4169	3867	3440	2998	2783	2698	2742	2981	3438
113	Mesquite	0.37	28.241835_-99.796981	natural	2214	1997	2178	2348	2434	2312	2150	1984	1963	1874	1828	1658	1481	1339	1601	2075	2625	2984	3108	3132	3144	3447	3822	4103	4106	3734	2916	2618	2502	2539	2491	2219	1722	1503	1948	2350	2589	2590	2536	2253	2129	2007	1882	1742	1630
114	India & Pakistan	0.59	32.469008_73.282349	cultivated	4006	4504	4707	4193	3415	2024	1854	2060	2480	2774	3292	3499	3614	3700	3560	3454	3197	3068	2843	2714	2492	2822	3535	4367	4775	4532	3693	3184	2010	2016	2468	2868	3316	3628	3772	3921	4049	3935	3704	3188	2936	2487	2642	3091	3386
115	India & Pakistan	0.59	32.483061_73.259849	cultivated	4788	5271	5051	4180	2871	1847	1583	1935	2290	2865	3519	3783	4123	4200	3862	3419	2908	2492	2342	2319	2422	2687	3909	4893	5236	4961	4062	2770	1897	1582	1728	2190	3092	3599	3933	4015	3949	3578	3160	2641	2159	1798	1979	2367	3091
115	Mesquite	0.3	28.180058_-100.504285	natural	2631	2211	2059	2231	2408	2549	2650	2649	2673	2653	2643	2531	2394	2284	2593	3338	3589	3588	3351	3054	2831	2754	2763	2822	3178	3368	3553	3350	2832	2404	2561	2554	2594	2499	2536	2552	2622	2630	2504	2343	2286	2242	2199	2145	2086
116	India & Pakistan	0.54	32.420548_73.242803	cultivated	4620	4861	4622	3899	2974	2159	1916	1985	2299	2953	3678	4100	4136	3857	3319	2967	2644	2645	2797	2967	3100	3552	3983	4569	4959	4824	4174	3065	2250	1815	1726	2245	2985	3431	3717	3799	3671	3305	2882	2474	2372	2414	2787	3277	3637
116	Mesquite	0.31	28.180058_-100.431824	natural	1721	1560	1602	1918	2109	2344	2332	2109	1914	1705	1636	1626	1596	1333	1712	2372	2830	3197	3019	2613	2558	2453	2495	2600	2781	2817	2760	2557	2224	2121	2420	2498	2547	2004	2115	2090	2049	2011	1887	1734	1666	1601	1558	1562	1501
117	India & Pakistan	0.54	32.379062_73.271524	cultivated	4147	4305	3927	2955	2551	2474	2480	2774	3179	3558	4142	4157	3915	3679	3260	3156	3238	3160	3067	2893	2733	2863	3300	3684	3906	3730	3385	2851	2436	2406	2298	3877	4240	4154	4480	4346	4211	3235	2964	2702	2578	2284	2364	2470	2762
117	Mesquite	0.31	28.180058_-100.359364	natural	1943	1817	1920	2113	2569	2718	2883	2793	2543	2267	2134	2090	2088	2044	2442	3009	3238	3353	3095	2817	2531	2103	1900	1952	2181	2491	2677	2698	2570	2430	2587	2689	2722	2341	2359	2252	2269	2244	2148	2005	1898	1742	1651	1635	1615
118	India & Pakistan	0.54	32.326407_73.234825	cultivated	3304	3496	3342	2558	2140	1968	1799	2076	2593	3380	3464	3511	3288	3135	2840	2687	2477	2444	2491	2644	2682	2921	2947	2924	2919	2772	2586	2339	2226	2289	3018	3526	3505	3195	3127	3114	3136	3031	2766	2354	2297	2221	2245	2310	2238
118	Mesquite	0.32	28.180058_-100.286904	natural	2421	2140	2005	2154	2336	2384	2335	2372	2244	2203	2113	2041	1931	1983	2255	2644	2971	2879	2869	2744	2642	2465	2494	2282	2445	2447	2326	2157	1992	1915	1995	2077	2085	2179	2637	2599	2702	2645	2600	2453	2289	2116	2084	2012	1999
119	India & Pakistan	0.54	32.340767_73.194934	cultivated	4493	5689	5152	3863	2878	1993	1716	1747	2085	2631	3693	4240	4319	4309	4060	3661	3235	2740	2557	2701	2871	3295	3825	4147	4151	3686	3071	2378	2075	1997	2180	2905	3222	3423	3509	3542	3545	3632	3410	3125	2951	2879	2929	3045	3183
119	Mesquite	0.32	28.180058_-100.214444	natural	1974	1845	1689	1698	1724	1763	1774	1730	1664	1626	1742	1739	1665	1557	1775	2050	2332	2191	2043	1838	1784	1750	1973	1960	2147	2059	1820	1584	1417	1370	1511	1629	1751	1731	1770	1737	1792	1907	1920	1845	1696	1614	1566	1568	1576
120	India & Pakistan	0.54	32.359915_73.147066	cultivated	3588	3917	3740	2706	2187	1690	1655	1878	2132	2711	2949	2928	2875	2951	2883	3009	2890	2721	2569	2893	3333	3519	3365	3695	4016	4558	3549	2381	2133	2061	2112	2703	3077	3109	3064	2928	2731	2647	2420	2266	2243	2117	2229	2416	2565
120	Mesquite	0.34	28.180058_-100.141984	natural	2051	1913	1845	1973	1995	2008	2066	2018	2020	2054	1973	1867	1696	1640	2069	2760	3282	3270	2879	2457	2331	2276	2611	2910	3122	3055	2613	2187	2049	1967	1898	1915	1866	1834	2589	3133	3295	3153	3185	2967	2951	2739	2464	2119	1943
121	India & Pakistan	0.5	32.329598_73.110367	cultivated	5101	5356	4959	4168	3121	2179	2095	2415	2777	3340	3589	3661	3472	3377	3085	3158	3359	3565	3740	3695	3691	3820	4241	4796	5185	5092	4399	3675	2797	2315	2791	3740	3994	3938	3643	3431	2968	3030	3152	3409	3739	4145	4019	3870	3269
121	Mesquite	0.34	28.180058_-100.069523	natural	2296	1431	1569	1733	1883	1978	1907	1814	1590	1387	1370	1448	1519	1588	1801	2695	3158	3137	2873	2565	2362	2275	2486	2875	3175	3156	2973	2508	2146	2010	2015	1887	1872	1866	1964	2117	2367	2489	2568	2551	2487	2335	2124	2059	2055
122	India & Pakistan	0.54	32.292899_73.150257	cultivated	4325	4809	4442	3528	2694	2117	2036	2245	2525	2773	3342	3106	3257	3313	3284	3220	2997	2893	2964	2947	2968	3327	3710	4076	4182	3840	3352	2705	2532	2516	2108	3083	4082	4092	3592	3117	2695	2701	2726	2636	2652	2500	2709	3059	3132
122	Mesquite	0.34	28.180058_-99.997063	natural	2262	2368	2718	2693	2539	2310	1894	1623	1923	2053	2426	2241	1907	2093	2375	2508	2722	2785	2760	2836	2813	2634	2541	2497	2533	2538	2636	2646	2675	2581	2463	2235	2254	2455	2778	2470	2478	2480	2568	2696	2824	2647	2469	2083	1790
123	India & Pakistan	0.54	32.284921_73.190148	cultivated	4482	5004	4305	3456	2635	2026	1990	2190	2580	2849	3140	3291	3464	3535	3457	3342	3025	2882	2827	2799	2954	3341	3734	4364	4861	4535	3678	2658	2336	2242	2437	3111	3696	3851	3868	3738	3529	3357	3054	2801	2749	2992	3371	3702	3989
124	India & Pakistan	0.49	32.198758_73.150257	cultivated	4544	4879	3814	2827	2355	1871	1641	1630	1891	2531	2997	3075	2871	2997	2834	2713	2490	2114	1924	1990	2257	2973	3468	3762	3575	3154	2558	1825	1589	1769	1621	2498	2667	2658	2535	2624	2683	2693	2507	2284	1959	2083	2512	3096	3520
125	India & Pakistan	0.45	32.237771_73.08804	cultivated	4383	4879	4456	3601	2712	2255	2251	2519	2933	3479	3607	3469	3227	2934	2878	3016	3216	3324	3606	3637	3537	3565	3629	3879	3975	3849	3381	2904	2512	2720	2736	3174	3493	3459	3277	3028	2737	2716	2702	2648	2769	2908	2982	3048	3078
126	India & Pakistan	0.45	32.248222_73.043351	cultivated	3845	4452	4167	3511	2646	1993	1932	2164	2502	2901	3389	3407	3346	3237	3332	3486	3555	3675	3598	3544	3525	3483	3566	3819	3681	3637	3429	3165	2880	2983	2339	3245	3537	3544	3360	3095	2694	2601	2594	2715	2958	3198	3413	3590	3874
126	Mesquite	0.3	28.11828_-100.631823	natural	2432	2458	2623	2597	2505	2605	2676	2800	2772	2674	2411	2520	2594	2924	3331	3773	3827	3713	3327	2869	2663	2350	2017	1915	2109	2321	2490	2654	2612	2561	2595	2480	2378	2167	2113	2071	2051	2002	2007	1970	1966	1962	1907	1728	1665
127	India & Pakistan	0.45	32.211282_73.007014	cultivated	4203	4777	4468	3909	3033	2107	1949	2131	2468	2746	2927	2749	2570	2418	2407	2773	3391	3614	3711	3386	3050	3208	3522	4065	4585	4015	3123	2493	2423	2454	2576	3184	3651	3373	2944	2659	2430	2581	2943	3034	3092	2961	3003	3237	3459
127	Mesquite	0.3	28.11828_-100.559375	natural	1490	1463	1567	1667	1834	1820	1808	1768	1767	1795	1737	1671	1590	1594	2076	2538	2780	2595	2316	2176	2245	2253	2429	2514	2657	2717	2502	2203	1967	1743	1769	1860	1802	1702	1698	1625	1616	1571	1503	1472	1624	1613	1588	1475	1402
128	India & Pakistan	0.45	32.174295_73.053669	cultivated	3739	4354	4333	3665	2804	2387	2318	2490	2706	2826	2846	2860	2730	2671	2398	2311	2306	2439	2647	2947	3152	3482	3674	4264	4777	4463	3482	2317	2092	2050	1875	2889	3082	2983	2766	2597	2454	2503	2496	2577	2690	2824	2855	3053	3531
128	Mesquite	0.3	28.11828_-100.486927	natural	1692	1637	1807	1955	2296	2331	2353	2273	2202	2170	2183	2215	2229	2207	2599	3308	3544	3269	2909	2444	2281	2255	2501	2430	2809	3079	3266	3297	2902	2581	2728	2607	2415	2259	2387	2538	2617	2529	2467	2257	2176	2025	1931	1816	1778
129	India & Pakistan	0.45	32.147698_73.090422	cultivated	4027	4277	3311	2457	2210	2002	2009	1931	2261	2810	2788	2841	2635	2527	2141	2285	2804	3146	3313	3415	3324	3574	4247	4240	3544	2446	1717	1874	2036	2216	2261	2227	2632	2876	2824	2652	2423	2378	2279	2111	2119	2249	2512	2726	3092
129	Mesquite	0.3	28.11828_-100.41448	natural	2076	2002	2088	2223	2350	2466	2443	2354	2311	2315	2250	2262	2055	2110	2394	2810	3138	3008	2812	2530	2246	2086	2255	2057	2272	2646	2777	2805	2548	2439	2433	2495	2591	2576	2546	2372	2377	2380	2220	2030	1880	1722	1622	1591	1486
130	India & Pakistan	0.45	32.125359_72.997876	cultivated	3609	3819	3668	3168	2817	2634	2581	2698	2923	3075	3074	2858	2541	2516	2642	2879	3265	3576	3717	3774	3609	3346	3558	3727	3624	3481	3193	2902	2737	2698	2852	3196	3305	3102	2714	2288	2166	2303	2528	2825	3214	3573	3720	3807	3645
130	Mesquite	0.3	28.11828_-100.342032	natural	2300	2042	1995	2071	2201	2281	2362	2316	2291	2271	2204	2075	2005	1582	1608	2397	2680	2906	3015	2704	2636	2531	2281	2278	2529	2631	2584	2495	2247	2071	2253	2311	2507	2466	2257	1921	2029	2065	1994	1874	1754	1663	1662	1672	1656
131	India & Pakistan	0.45	32.156025_72.97509	cultivated	4947	5004	4867	4058	2998	2105	2057	2174	2559	2766	2993	2992	2835	2877	3029	2931	2957	2834	2782	2823	2777	2988	3688	4327	4832	4372	3173	2288	2068	2006	2080	2307	2686	2816	2718	2655	2604	2624	2678	2686	2651	2531	2696	3114	3753
131	Mesquite	0.31	28.11828_-100.269584	natural	3024	2898	2885	3224	3412	3710	3936	3860	3768	3836	3788	3613	3427	3395	3675	3984	3863	3502	3013	2919	2622	2373	2183	2302	2665	2919	3218	3373	3481	3550	3582	3534	3530	3394	3218	2889	2948	3149	3116	2939	2547	2207	2006	1912	1843
132	India & Pakistan	0.41	32.117381_72.913308	cultivated	4113	4333	4017	3383	2808	2498	2636	2641	2944	3393	3594	3463	3205	2709	2473	2824	3291	3400	3372	3237	3195	3462	3900	4190	3990	3713	3057	2911	2686	2508	2353	2386	3140	3240	3085	2779	2531	2410	2559	2614	2687	2729	2912	3221	3670
132	Mesquite	0.31	28.11828_-100.197136	natural	2300	1859	1696	1785	1933	2040	2075	2041	2160	2132	2129	2008	1870	1750	2129	2509	2762	2788	2672	2536	2509	2403	2328	2260	2288	2271	2259	2200	2164	2118	2090	1984	2012	1999	1985	1940	1903	1889	1900	1864	1813	1753	1663	1613	1589
133	India & Pakistan	0.41	32.082278_72.967559	cultivated	3169	3150	3011	2689	2482	2298	2217	2392	2636	2864	2997	2965	2739	2700	2544	2380	2626	2963	3108	3432	3441	3299	3413	3638	3582	3172	2531	2089	2126	2284	2522	2786	3122	3243	3072	3094	2798	2585	2688	2795	2733	2687	2545	2731	3249
133	Mesquite	0.29	28.056503_-100.831812	natural	2281	2174	2217	2240	2309	2343	2549	2564	2522	2452	2265	2324	2337	2581	2890	3231	3199	3044	2618	2304	2121	1966	1913	1923	2160	2418	2674	2797	2697	2408	2352	2166	2045	2007	2179	2354	2515	2609	2677	2496	2382	2221	1978	1889	1903
134	India & Pakistan	0.41	32.051961_73.00745	cultivated	3654	3878	3788	2813	2148	1334	1093	1264	1425	1609	1691	1853	2038	2368	2829	2857	2601	2205	1672	2069	2675	3207	3654	3693	3176	2657	1813	1434	1410	1619	1754	2245	2632	2784	2647	2548	2445	2856	3699	4055	4151	3422	3125	3012	3434
134	Mesquite	0.3	28.056503_-100.759377	natural	2688	2769	2859	2861	2710	2615	2484	2310	2214	2301	2298	2532	2820	3069	3468	3927	3824	3497	2844	2517	2238	1986	1937	1981	2452	3034	3355	3394	3012	2535	2467	2444	2422	2322	2287	2184	2112	2092	2034	1956	1890	1882	1907	1949	1971
135	India & Pakistan	0.37	31.996114_72.965964	cultivated	4039	3866	3297	2352	1720	1305	1149	1228	1387	1870	2006	2165	2085	2015	1738	1497	1313	1272	1245	1727	2259	2748	3360	3540	3357	3005	2335	1691	1577	1463	1702	2237	3013	3113	3004	2738	2257	1901	1557	1315	1276	1487	2046	2681	3484
135	Mesquite	0.3	28.056503_-100.686942	natural	2691	2760	2831	2839	2605	2486	2683	2678	2612	2445	2235	2381	2751	3133	3586	3770	3692	3540	3174	2885	2555	2217	2156	2358	2535	2646	2617	2478	2290	2114	2063	2067	2227	2270	2344	2264	2221	2170	2184	2151	2224	2282	2312	2226	2077
136	India & Pakistan	0.37	32.031039_72.910061	cultivated	3360	3853	3140	2335	1842	1581	1493	1638	1969	2418	3107	3338	3251	3101	2606	2204	2097	2071	2068	2299	2360	2795	3278	3816	3941	3090	2283	1612	1489	1759	1830	2745	3175	3228	3273	3140	3075	2837	2704	2570	2739	2833	2955	2915	2804
136	Mesquite	0.3	28.056503_-100.614507	natural	2078	1859	1851	1950	2078	1976	2066	2144	2283	2447	2331	2338	2212	2421	2960	3382	3655	3312	3053	2744	2602	2477	2742	2732	2936	3073	2954	2700	2312	2015	1968	1872	1868	1808	1952	1988	2074	2072	2112	2131	2197	2130	2047	1948	1904
137	India & Pakistan	0.37	32.059939_72.873418	cultivated	4300	4580	4332	3469	2663	2149	1947	2012	2116	2460	2998	3152	2827	2789	2717	2550	2371	2053	2253	2665	3004	3237	3605	3699	3671	3302	2535	2121	1863	1918	2074	2484	3001	3080	3140	3187	3039	2834	2399	2482	3073	3402	3528	3251	3381
137	Mesquite	0.3	28.038665_-100.537442	natural	1984	1647	1505	1601	1717	1763	1879	1869	1768	1805	1824	1924	1896	1918	2427	3532	3936	3676	2857	2382	2143	2025	2086	2081	2217	2361	2337	2258	2048	1883	1866	1851	1835	1793	2027	2274	2368	2362	2182	2077	2038	1993	1949	1889	1774
138	India & Pakistan	0.34	31.996114_72.790446	cultivated	3061	3269	3505	2980	2858	1680	1797	2148	2669	2926	3051	2700	2646	2804	2848	2726	2654	2317	2135	2105	2020	2149	2497	2551	2645	2546	2351	2259	2134	2001	1792	2443	2566	2651	2574	2481	2407	2286	2363	2565	2558	2677	2593	2493	2262
138	Mesquite	0.3	28.056503_-100.469636	natural	1688	1622	1713	1722	1727	1652	1667	1602	1559	1558	1623	1750	1868	1999	2307	2844	3003	3074	2726	2466	2254	2107	2060	2087	2176	2454	2487	2446	2143	1952	1839	1926	1926	1751	1736	1790	1862	1893	1824	1700	1559	1459	1448	1391	1324
139	India & Pakistan	0.37	31.970584_72.847888	cultivated	4589	5171	4827	3825	2745	1769	1625	1680	1973	2226	2653	2783	2840	2741	2563	2514	2442	2328	2229	2164	2025	2593	3355	3986	4187	3616	3013	2536	2057	1670	1606	1890	2541	2959	3174	3292	3049	2825	2645	2483	2467	2601	2676	3019	3515
140	India & Pakistan	0.37	31.937077_72.895756	cultivated	4104	4159	3414	2682	2379	2470	2473	2611	2578	2648	2845	3170	3361	3656	3747	3462	3007	2592	2389	2354	2455	2742	3090	3351	3385	3061	2493	2114	2053	2115	2241	2646	2826	2931	2998	3489	3575	3543	3234	2651	2415	2513	2729	2772	3133
140	Mesquite	0.3	28.056503_-100.324766	natural	2307	2101	2040	2175	2252	2310	2385	2348	2311	2223	2136	2186	2063	2024	2054	2780	2907	3051	2984	2803	2699	2562	2352	2451	2559	2567	2439	2340	2290	2089	2079	2060	2075	2172	2366	2349	2322	2183	2066	2024	2048	2201	2125	2121	2018
141	India & Pakistan	0.34	31.886017_72.857462	cultivated	3854	3901	3615	3106	2786	2597	2576	2881	3159	3399	3587	3651	3490	3537	3529	3390	3253	3068	2936	3068	2978	3126	3475	3730	3691	3538	2939	2490	2387	2432	2474	3509	3742	3627	3267	3028	2759	2725	2812	2847	2938	3267	3284	3431	3410
142	India & Pakistan	0.34	31.908355_72.803211	cultivated	3807	4127	4025	3378	2764	2201	2230	2758	3307	3736	3939	3851	3675	3572	3359	3133	2951	2958	2989	3031	3031	3162	3266	3779	3838	3611	3114	2166	2032	2244	2214	2651	3862	4517	4673	4262	3716	3516	3176	2851	2774	2781	2786	2877	2881
143	India & Pakistan	0.31	31.93229_72.753747	cultivated	3867	4522	4062	2990	2556	2285	1915	1902	1799	1654	2668	2937	3077	3076	2799	2489	2280	2170	2394	2618	2968	3411	3951	4189	4195	3693	2836	2034	1942	2053	2223	2184	3234	3686	3873	4041	3559	3011	2793	2460	2354	2604	2659	2817	2949
144	India & Pakistan	0.31	31.884421_72.704282	cultivated	1955	2244	2217	1994	1758	1511	1365	1532	1700	1936	2038	2221	2327	2242	1958	1704	1610	1638	1738	1892	2048	2159	2175	2022	1744	1587	1534	1433	1362	1450	1592	1993	2186	2366	2418	2416	2259	2085	1936	1794	1615	1306	1252	1695	2090
144	Mesquite	0.28	27.994725_-101.031794	natural	2258	2094	2144	2119	2090	2081	2121	2112	2133	2252	2239	2243	2157	2208	2451	2872	2862	2689	2399	2168	2035	1933	1819	1738	1762	1763	1877	1991	1998	1860	1776	1719	1718	1653	1721	1790	1947	2030	2022	1906	1871	1836	1799	1826	1820
145	India & Pakistan	0.31	31.854105_72.755342	cultivated	3287	3596	3281	2359	1985	1650	1540	1737	1981	2175	2422	2396	2456	2364	2094	1914	1880	2039	2244	2586	2899	3052	3135	3402	3198	3019	2429	1887	1313	1432	1393	1533	2580	2862	2896	2886	2578	2323	2167	2090	2050	2048	2011	2153	2413
145	Mesquite	0.29	27.994725_-100.959371	natural	2028	1923	1929	1916	1930	2068	2182	2225	2373	2516	2432	2374	2167	2172	2240	2834	3041	2988	2458	1963	1844	1757	1710	1642	1699	1785	1810	1708	1560	1427	1424	1502	1637	1680	1778	1885	2002	2099	2155	2033	1989	1955	1910	1819	1744
146	India & Pakistan	0.34	31.843519_72.820564	cultivated	3767	3789	3294	2589	2197	2161	2145	2160	2237	2457	2703	2513	2211	2005	1932	1990	2321	2364	2361	2441	2513	3123	3852	4172	4035	3416	2534	2062	1724	1634	1659	1896	2180	2555	2788	2849	2699	2474	2178	2073	2436	2575	2757	2863	3338
146	Mesquite	0.29	27.994725_-100.886948	natural	1963	1847	1885	1937	2039	2084	2052	1991	1939	2060	2101	2130	1964	2061	2409	2648	2695	2578	2301	2025	1916	1859	1835	1814	1894	1915	1994	1958	1918	1772	1696	1650	1767	1753	2108	2308	2407	2505	2539	2385	2300	2200	2070	1982	1942
147	India & Pakistan	0.31	31.771132_72.768107	cultivated	3464	4002	3412	2676	1991	1907	2002	2230	2383	2675	3015	3085	3124	3087	2912	2662	2456	2365	2524	2874	2819	3052	3424	3730	3780	3387	2547	2237	2025	2003	2291	2504	3209	3614	3700	3496	3161	2676	2293	2052	1954	1867	1960	2138	2447
147	Mesquite	0.3	27.994725_-100.814525	natural	2063	2009	2186	2314	2370	2274	2178	1903	1826	1971	2198	2384	2582	2628	2837	3281	3191	2966	2493	2210	2006	1867	1816	1827	2217	2630	2853	2807	2638	2377	2286	2161	2066	1979	2122	2465	2956	3297	3343	3021	2676	2422	2348	2235	2138
148	India & Pakistan	0.31	31.795067_72.710665	cultivated	4273	4936	4448	3248	1976	1322	1238	1521	1852	2248	2571	3147	3362	3603	3359	2897	2294	1724	1360	1515	1780	2842	3741	4094	3956	3385	2512	1966	1563	1363	1354	1713	2314	2583	2593	2719	2853	2653	2371	1964	1635	1617	1881	2218	2546
148	Mesquite	0.3	27.994725_-100.742103	natural	2244	2331	2669	2848	2882	2590	2502	2368	2269	2368	2541	2678	2811	2754	2814	3086	3100	3059	2786	2482	2157	1885	1777	1877	2167	2501	2822	2872	2787	2452	2249	2210	2158	2079	2130	2213	2309	2349	2337	2231	2172	2124	2088	1993	1884
149	India & Pakistan	0.31	31.83017_72.656414	cultivated	3196	4108	3505	2425	1862	1506	1459	1671	1901	2049	2330	2473	2330	2234	1952	1656	1594	1790	2016	2220	2344	2563	2752	3008	2773	2354	2043	1725	1570	1769	1754	2090	2193	2198	2233	2242	2210	2112	1913	1780	1724	1757	1910	2068	2181
149	Mesquite	0.3	27.994725_-100.66968	natural	2463	2391	2598	2767	2736	2525	2494	2347	2215	2281	2369	2643	3034	3130	3365	3843	3929	3670	2712	2279	2123	1994	2166	2157	2572	2932	2991	2832	2618	2350	2239	2239	2085	1873	2074	2259	2446	2516	2464	2230	2141	2118	2065	2012	1963
150	India & Pakistan	0.29	31.787089_72.60695	cultivated	2810	2887	2656	2136	1655	1366	1119	1147	1397	1695	2376	2549	2513	2216	1866	1604	1549	1457	1525	1760	2140	2680	3091	3257	3005	2555	1882	1456	1368	1402	1433	1527	2352	2262	2382	2272	2008	1661	1393	1238	1275	1467	1877	2528	3088
150	Mesquite	0.3	27.994725_-100.597257	natural	2179	2014	2100	2310	2340	2178	2151	2017	2008	2175	2176	2180	2274	2276	2651	3333	3706	3762	3650	3010	2421	2275	2192	2173	2315	2548	2596	2555	2235	1981	1897	1821	1728	1707	1959	2123	2156	2090	2012	1897	1946	1996	2014	2002	1919
151	India & Pakistan	0.28	31.755176_72.654818	cultivated	4293	4628	4073	3228	2427	1892	1916	2288	2590	2442	2545	2825	3163	3290	3429	3091	2938	2925	2969	2954	2910	3051	3608	3861	3782	3308	2546	2252	2036	1963	2123	3037	3577	3690	3672	3371	3067	2960	2930	2861	2729	2655	2761	2908	3303
151	Mesquite	0.3	28.006854_-100.498576	natural	1858	1752	1759	1886	1929	1857	1807	1714	1677	1745	1718	1787	1857	1945	2116	2923	3228	3507	3199	3020	2454	1838	1642	1774	1880	2033	2075	2062	2055	2070	2174	2161	2117	1931	2064	2266	2335	2306	2088	1930	1829	1733	1681	1637	1552
152	India & Pakistan	0.28	31.720073_72.705878	cultivated	3720	3875	3487	2786	2125	1292	1279	1564	1828	2117	2361	2484	2339	2898	2957	2845	2495	2226	1975	2232	2350	2946	3385	3579	3349	2462	2124	1815	1607	1518	1710	2233	2577	2649	2696	3000	3018	2810	2561	2245	1956	1990	2361	2434	2868
152	Mesquite	0.26	27.932948_-101.159357	natural	1689	1723	1713	1727	1784	1846	1937	1950	1932	1931	1802	1860	1824	1846	2213	2435	2476	2489	2192	1812	1711	1622	1602	1676	1799	1866	1851	1785	1807	1869	1924	1929	1835	1594	1884	2118	2301	2333	2177	1964	1754	1617	1540	1481	1433
153	India & Pakistan	0.27	31.728051_72.550306	cultivated	3728	4656	3836	2741	1915	1308	1141	1271	1435	1705	2066	2138	2108	2006	2018	2108	2062	2162	2287	2582	3095	3682	4262	4758	4121	2950	2248	1877	1658	1494	1645	2050	2295	2375	2330	2276	2039	1979	1918	1861	1923	2107	2354	2727	2952
153	Mesquite	0.28	27.932948_-101.086947	natural	1620	1670	1833	1917	2012	2043	2116	2068	1984	1898	1833	1953	2061	2136	2570	2723	2660	2508	2072	1781	1589	1432	1389	1397	1443	1502	1569	1660	1737	1762	1744	1692	1672	1689	1740	1748	1722	1724	1696	1725	1731	1716	1675	1618	1530
154	India & Pakistan	0.27	31.702521_72.585409	cultivated	3495	3866	3551	2779	2230	1045	895	1175	1324	1649	2052	2228	2441	2543	2345	2107	1836	1450	1410	1660	2065	2877	3749	3960	3953	3256	2638	2011	1548	1206	1332	1438	1892	2162	2294	2283	2084	1894	1829	1739	1746	1668	1942	2442	2963
154	Mesquite	0.28	27.932948_-101.014536	natural	1568	1592	1751	1819	1891	1905	1932	1955	1876	1917	1994	2035	2082	2314	2682	3057	3203	3073	2713	2160	1847	1727	1617	1557	1492	1635	1970	2138	2281	2115	1960	1937	1867	1751	1712	1594	1554	1525	1530	1503	1470	1423	1393	1370	1363
155	India & Pakistan	0.28	31.641954_72.639124	cultivated	4980	5577	5276	4217	3080	1638	1743	1916	2170	2387	2832	2974	2797	2797	2682	2720	2681	2692	2551	2569	2610	3110	3952	4652	4774	3956	2881	2384	1708	1489	1449	1856	2163	2686	3044	3235	2987	2601	2290	2276	2144	2256	2221	2353	2883
155	Mesquite	0.28	27.932948_-100.942126	natural	1646	1481	1502	1586	1667	1772	1870	1909	2018	2168	2221	2221	2064	2177	2398	2995	3240	3110	2683	2087	2001	1808	1673	1584	1615	1751	1900	2061	2179	2161	2085	2002	1887	1794	1837	1838	1787	1725	1821	1888	1908	1859	1617	1503	1536
156	India & Pakistan	0.25	31.590828_72.606152	cultivated	3650	3976	4079	3223	2523	1882	1637	1786	1971	2451	3147	3637	3672	3557	3152	2654	2250	1940	1818	2044	2787	3502	4490	5471	5101	3777	2658	2366	1893	1692	1781	2267	2563	2759	3108	3253	3117	2892	2765	2618	2922	3031	3067	3181	3261
156	Mesquite	0.28	27.932948_-100.869716	natural	1666	1600	1586	1580	1637	1690	1771	1758	1866	1986	1944	2000	1940	2062	2398	2706	2782	2704	2486	2140	1920	1826	1771	1734	1856	1952	1971	1924	1861	1804	1821	1810	1778	1764	1933	2201	2400	2468	2459	2279	2127	2006	1836	1747	1737
157	India & Pakistan	0.27	31.635505_72.547114	cultivated	4115	5059	4499	3344	2481	1790	1534	1613	1529	1868	2068	2296	2451	2643	2760	2876	2715	2569	2314	2421	2916	3488	4073	5004	5135	4852	3622	2920	1991	1724	1856	2361	2878	2924	2670	2632	2523	2609	2614	2561	2527	2618	2885	3186	3568
157	Mesquite	0.29	27.932948_-100.797305	natural	2026	2044	2268	2464	2493	2280	2123	2038	2009	2122	2152	2250	2422	2600	2803	3079	3033	2841	2521	2154	1901	1764	1700	1686	1876	2140	2288	2326	2231	2060	2003	1921	1859	1761	1755	2247	3103	3438	3301	2733	2440	2263	2098	1992	1960
158	India & Pakistan	0.27	31.669013_72.502437	cultivated	4383	4758	4664	4008	3026	1780	1688	1546	1630	1983	2596	3285	3435	3533	3331	2886	2376	2040	1965	2101	2333	2634	3307	4029	4255	4097	3324	2413	1650	1489	1694	2243	2772	3138	3362	3381	2984	2683	2741	3013	3082	3089	3152	3327	3783
158	Mesquite	0.29	27.932948_-100.724895	natural	2365	2493	2824	3121	3164	2867	2571	2323	2201	2246	2296	2545	2790	2916	3132	3472	3437	3355	3035	2625	2346	2166	2081	2111	2343	2586	2880	3043	3098	2990	2820	2705	2595	2460	2420	2793	3084	3381	3438	3342	2985	2791	2565	2409	2251
159	India & Pakistan	0.25	31.633909_72.452973	cultivated	4995	5139	4827	3629	2348	1309	1055	1158	1401	1747	2022	2680	3254	3316	3124	2404	2002	1853	1823	2141	2934	3824	4609	4883	4672	3909	3053	2308	1808	1337	1158	967	1709	2443	2909	2972	2558	2249	2024	1912	1873	2193	2684	3385	4286
160	India & Pakistan	0.25	31.592423_72.484885	cultivated	3550	3561	3133	2436	1706	1355	980	909	926	1039	1325	1952	2338	2695	2628	2392	2012	1703	1454	1759	2202	2950	3933	4310	4249	3425	2158	1654	1307	1057	1165	1191	1177	1392	1617	1770	1784	1648	1486	1394	1223	1195	1440	1469	2239
160	Mesquite	0.24	27.87117_-101.359336	natural	2022	1831	1829	1848	2000	2326	2680	2920	3221	3352	3032	3091	3054	3284	3527	3661	3494	3229	2981	2865	2611	2332	1983	1823	1956	2147	2228	2214	2054	1868	1809	1737	1674	1617	1669	1599	1575	1600	1563	1446	1391	1315	1323	1417	1464
161	India & Pakistan	0.25	31.530194_72.543923	cultivated	4052	4943	3849	2945	2163	1562	1491	1902	2484	2882	2555	3834	3814	3843	3576	3171	2742	2213	2093	2332	2816	3355	4035	4453	4503	3753	2929	2456	1723	1806	2071	2438	2981	3357	3451	3964	4220	3904	3538	2984	2428	2382	2544	2612	2939
161	Mesquite	0.28	27.87117_-101.069744	natural	1537	1404	1411	1448	1505	1656	1868	1930	1951	1846	1678	1757	1775	1879	2107	2619	2724	2701	2407	1860	1686	1508	1371	1347	1345	1367	1390	1505	1658	1749	1761	1706	1590	1412	1530	1641	1774	1800	1885	1906	1931	1840	1648	1473	1415
162	India & Pakistan	0.25	31.466415_72.497418	cultivated	3804	3948	3808	3253	2681	1930	1782	1921	2077	2871	3178	3386	3414	3257	3040	2658	2373	2109	1948	2074	3074	3739	4819	5415	4954	3750	2795	2324	1863	1846	2296	2906	3297	3392	3230	3205	3103	2976	2657	2325	1979	1951	2185	2501	2954
162	Mesquite	0.28	27.87117_-100.997345	natural	1451	1379	1392	1408	1490	1589	1685	1715	1713	1678	1620	1666	1703	1756	2060	2530	2625	2582	2322	1936	1616	1576	1487	1468	1550	1661	1660	1648	1577	1497	1464	1440	1427	1401	1529	1654	1741	1750	1685	1673	1710	1712	1683	1589	1464
163	India & Pakistan	0.23	31.504665_72.449782	cultivated	3719	5399	3380	2567	2038	1713	1595	1667	1823	1902	2082	1842	2075	2163	2590	2971	3095	3073	2812	2727	2999	3402	3960	4209	4222	3696	2880	2530	2011	1920	1993	2279	2692	2826	3334	3154	2925	2643	2537	2534	2635	2721	2918	2871	3106
163	Mesquite	0.28	27.87117_-100.924947	natural	1424	1220	1224	1254	1298	1343	1434	1491	1580	1651	1582	1610	1633	1765	2201	2797	2893	2832	2489	2110	1852	1663	1504	1450	1514	1575	1604	1603	1607	1548	1535	1482	1445	1406	1741	1926	2062	2083	2147	2002	1864	1650	1494	1407	1461
164	India & Pakistan	0.23	31.554129_72.382766	cultivated	3903	3830	3287	2618	1962	1434	1218	1372	1531	1695	2176	2844	3040	3030	2644	2271	1990	1716	1518	1681	2150	3152	4155	4681	4608	4010	2979	2300	1688	1368	1288	1857	2303	2526	2591	2634	2274	2095	1864	1751	1488	1573	1854	2261	2702
164	Mesquite	0.28	27.87117_-100.852549	natural	1895	1743	1812	1947	1994	1884	1894	2272	2443	2600	2411	2240	2275	2430	2702	3136	3167	3176	3135	3048	2842	2290	1959	1863	2015	2191	2246	2164	2074	2057	2099	2023	1914	1761	1953	2236	2641	2854	2764	2529	2307	2145	2075	2046	1903
165	India & Pakistan	0.23	31.459987_72.385957	cultivated	4761	5557	4625	3319	2304	1496	1362	1248	990	1343	1528	1413	1511	1688	1887	2037	2401	2292	2492	2701	3006	3884	4970	5472	4951	3655	3096	2630	2245	1955	1956	2173	2271	2560	2609	2509	2357	2194	1998	1923	1851	1759	2332	2566	3166
166	India & Pakistan	0.22	31.418501_72.430634	cultivated	1879	2302	2362	1728	1322	1103	885	879	1011	1260	1389	1090	1231	1447	1499	1638	1608	1423	1266	1362	1523	1998	2573	2942	2903	2620	1943	1340	1044	904	811	822	879	995	1060	1329	1369	1254	1180	1070	977	991	1186	1366	1690
167	India & Pakistan	0.22	31.365846_72.400318	cultivated	3492	4213	3376	2341	1841	1548	1416	1575	1858	2101	2851	3025	2945	2569	2312	2169	2069	1929	1793	1993	2502	2907	4229	5068	5158	3870	2921	2142	1741	1692	1830	2251	2453	2642	2663	2853	2824	2761	2480	1998	1723	1963	2336	2664	2869
167	Mesquite	0.24	27.809392_-101.34215	natural	1931	1915	1974	1997	1995	2167	2454	2727	3006	3209	3049	3013	2826	2776	3090	3198	3128	3033	2719	2450	2236	2015	1867	1798	1889	2083	2189	2176	2110	1957	1917	1878	1816	1751	1722	1629	1563	1516	1438	1415	1409	1370	1347	1311	1272
168	India & Pakistan	0.22	31.404141_72.342875	cultivated	3408	4666	3900	2900	1742	1499	1503	1598	1796	2263	2634	2748	2504	2345	2645	3029	3263	3284	2974	2703	2612	2943	3641	4060	4201	3538	2245	2077	1996	2022	2418	3099	3107	2996	2398	2256	2201	2315	2458	2643	2750	2867	2796	2729	3074
168	Mesquite	0.26	27.809392_-101.269764	natural	1797	1883	2279	2393	2405	2311	2185	2174	2259	2291	2112	2148	2150	2154	2427	2649	2762	2749	2632	2338	2026	1719	1673	1646	1752	1893	2023	2040	2053	1816	1658	1550	1453	1431	1539	1446	1408	1349	1278	1218	1159	1108	1137	1191	1222
169	India & Pakistan	0.22	31.46637_72.283838	cultivated	3588	3362	2933	2023	1356	1257	1039	1058	1153	1328	1449	2009	2220	2408	2224	2108	1910	1655	1487	1609	1713	2482	3415	3672	3612	3033	2288	1644	1500	1075	1100	1078	1081	1161	1178	1398	1679	1698	1886	1710	1602	1695	1916	2494	2956
169	Mesquite	0.26	27.809392_-101.197378	natural	1419	1540	1592	1596	1425	1488	1717	1824	1783	1680	1482	1601	1845	1966	2363	2780	2705	2659	2318	1917	1857	1737	1750	1938	2127	2018	1805	1634	1680	1596	1505	1379	1241	1210	1218	1341	1414	1489	1419	1255	1126	1085	1055	1053	1030
170	India & Pakistan	0.21	31.365846_72.205652	cultivated	2034	1758	1490	1417	1241	1154	957	1178	1366	1662	2469	1766	1503	1548	1600	1706	1655	1393	1298	1283	1484	1875	2343	3513	3278	2340	1389	1467	1254	1029	1011	1208	1359	1601	1969	2045	2138	1894	1785	1635	1448	1227	1655	1472	1581
170	Mesquite	0.28	27.809392_-101.124993	natural	1454	1636	1895	2197	2303	2249	2478	3086	3544	3954	3639	3308	3077	2803	2891	3383	3368	3252	2650	2178	1814	1456	1290	1289	1495	1870	2175	2271	2005	1749	1768	1756	1754	1748	1930	2000	2009	1949	1928	1836	1727	1534	1307	1214	1321
171	India & Pakistan	0.2	31.238197_72.27586	cultivated	3079	3324	3392	2825	2147	1808	1524	1610	1953	2544	4293	2302	1906	2706	3381	3925	4168	4153	3632	3215	2456	2267	2889	3134	3350	3182	2540	2100	2271	2555	2875	3695	3971	3870	3417	3214	3068	3046	3043	2888	2902	3091	3030	2624	2705
172	India & Pakistan	0.21	31.335529_72.168953	cultivated	2601	2825	2847	2349	1848	1674	1417	1225	1362	1454	1674	1637	1528	1748	1740	1707	1675	1538	1485	1756	2095	2476	3317	3483	3412	2487	1518	1509	1416	1292	1427	1588	1931	2131	2216	2370	2429	2332	2204	1867	1613	1593	1955	1926	2369
172	Mesquite	0.24	27.747615_-101.325031	natural	1744	1829	1940	2025	2041	1998	1959	1911	2270	2442	2339	2197	2159	2221	2527	2877	3002	2897	2658	2438	2239	1965	1835	1754	1757	1938	2120	2173	2271	2193	2013	1864	1701	1617	1730	1709	1720	1604	1481	1401	1408	1428	1413	1384	1335
173	India & Pakistan	0.21	31.327551_72.218417	cultivated	3703	5126	3516	2531	1803	1481	1419	1496	1595	1614	1598	1777	1783	2108	2312	2264	2212	1944	1741	1789	1928	2442	3694	4564	5380	4967	3966	2024	1426	1304	1234	1483	1729	1818	1773	1732	1598	1713	1885	2154	2434	2599	2758	2825	2734
173	Mesquite	0.25	27.747615_-101.252657	natural	1647	1684	1786	1804	1873	1788	1758	1698	1708	1794	1842	2177	2409	2456	2516	2865	3045	3119	2947	2666	2162	1990	1865	1761	1684	1688	1644	1620	1631	1628	1619	1576	1522	1490	1552	1523	1457	1424	1385	1341	1334	1311	1280	1280	1273
174	India & Pakistan	0.21	31.270293_72.267222	cultivated	3678	3902	2759	2091	2481	2680	2787	2859	2644	2696	2600	2553	1128	2462	3271	3369	2827	2371	2416	2397	2330	2381	2574	2697	3011	3136	2976	2795	2747	2480	2746	2792	2504	2073	1685	1943	2241	2636	2621	2613	3040	3582	3661	3393	3090
175	India & Pakistan	0.2	30.25051_73.81882	cultivated	4713	4998	4343	2942	2290	1577	1016	1388	2688	4278	4410	4391	3827	3263	2714	1850	1300	970	1133	1735	2232	2887	3345	3769	3791	3506	2855	2218	1597	1732	1492	1944	2789	3643	4319	4142	3820	2965	2015	1422	1182	1090	1671	3187	4341
176	India & Pakistan	0.22	30.288805_73.842755	cultivated	4332	3926	3280	2522	1985	1752	1247	1208	1096	1451	2002	2959	3573	4064	3799	3181	2365	1407	1276	1931	2782	3476	4166	4688	4499	3915	2643	1833	1230	1488	1685	2840	3178	3144	2904	3125	3213	3114	2665	1889	1168	1502	2616	3824	4354
177	India & Pakistan	0.22	30.319122_73.807651	cultivated	3954	4199	3745	2625	1893	1474	1157	1101	1139	1528	1703	2227	2912	2914	2601	2036	1314	1023	1261	1574	2194	2864	4123	5363	5141	3732	2126	1711	1345	1248	1462	1619	2604	3246	3747	3747	3388	2648	1828	1187	976	1489	2403	3394	4069
178	India & Pakistan	0.2	30.293592_73.775739	cultivated	5223	4829	3939	2928	2433	1721	1113	1587	1964	2759	3648	4373	4814	5034	4288	3371	2452	1702	1688	2067	2651	3591	4916	5194	4953	3824	2228	1711	1377	1368	1454	1592	2799	3743	4445	5013	5000	4401	3025	1509	1027	1668	2767	3782	4588
179	India & Pakistan	0.2	30.320717_73.735848	cultivated	5262	5031	4305	3047	1989	1384	1179	1431	1799	2537	3637	3608	3388	2900	2322	1820	1441	1332	1687	3641	5472	5877	6346	6104	5232	3455	2208	1840	1582	1572	1547	2988	3872	3838	3759	3229	2617	1929	1504	1104	1251	1554	2474	4269	5417
179	Mesquite	0.45	27.562282_-98.018897	natural	2984	3487	3662	4189	4904	5394	5518	4790	3791	3405	2973	2515	2357	2331	2701	3290	3735	3869	3600	3187	2694	2867	3438	3932	4368	4390	3921	3674	3210	3314	3619	3845	3850	2351	2386	3503	4598	5198	5079	4585	4117	3797	3614	3395	3229
180	India & Pakistan	0.2	30.376564_73.751805	cultivated	3604	3310	2717	2033	1519	1330	1241	1282	1467	1604	1918	2454	2755	2808	2566	2047	1434	1350	1662	2426	4075	4111	4158	3970	3774	3015	2245	1397	1144	1221	1294	1950	2520	2956	3288	3220	2835	2251	1578	1188	1454	2091	2687	3068	3775
181	India & Pakistan	0.2	30.424432_73.793291	cultivated	3819	3694	3159	2112	1531	1237	787	789	1057	1884	3854	4104	3845	2985	2113	1577	1151	1232	2009	3225	3895	4121	4535	4624	4765	3816	2197	1401	1118	1312	1585	1873	3583	3921	4157	3775	3060	2101	1450	1120	1467	2254	3169	3995	4679
181	Mesquite	0.4	27.500505_-98.581187	natural	3006	3110	3153	3565	4129	4587	5078	5311	5071	4400	3154	2919	2635	2465	2727	3014	3295	3301	3130	2771	2542	2316	2147	2080	2225	2533	2808	2981	3079	3130	3128	3055	2954	2864	3204	3833	4183	4244	4129	3866	3724	3488	3168	2769	2381
182	India & Pakistan	0.22	30.416454_73.841159	cultivated	3478	3482	2882	2049	1453	1389	1094	1222	1561	2505	2755	2420	1954	1570	1252	1064	993	1084	1624	2592	2670	2905	3905	4533	5085	3757	1985	1330	1285	1272	1313	1330	1278	1466	1560	1544	1417	1177	975	1055	1269	1797	2659	4150	5201
182	Mesquite	0.4	27.500505_-98.508862	natural	3181	3156	3091	3302	3882	4228	4592	4683	4081	3621	2554	2274	2048	1873	2531	3254	3728	3847	3548	3176	2916	2757	2666	2665	2740	2957	3042	2987	2837	2533	2215	2096	1945	1922	2165	3386	4107	4315	4083	3874	3854	3757	3501	3168	2821
183	India & Pakistan	0.22	30.344652_73.900197	cultivated	3618	4326	3835	2403	1588	1424	1077	1148	1226	2340	3184	3073	2567	2110	1619	1417	1195	1232	1995	3722	5224	5545	5926	6048	5804	4285	2482	1415	1009	1155	1329	1503	2950	3751	4358	4252	3574	2695	1827	1336	1468	2098	3044	4263	4884
183	Mesquite	0.37	27.438727_-98.781783	natural	2874	2939	3052	3380	3812	4003	4167	4247	3959	3495	2490	2448	2281	2122	2343	2655	3065	3134	2956	2638	2485	2490	2463	2406	2460	2663	2829	2861	2721	2858	3102	3427	3446	3331	3586	3857	4040	3988	3756	3496	3315	3162	3035	2778	2571
184	India & Pakistan	0.22	30.408476_73.951257	cultivated	5484	4654	3531	2390	1728	1388	1153	1702	2436	4060	5274	5299	4476	3133	2148	1553	1214	1301	1875	2886	4250	5058	6337	6736	5637	3255	1329	1250	1051	1051	994	1499	3824	5006	5338	4927	3986	2837	1830	1099	1528	2425	3514	4565	5299
184	Mesquite	0.37	27.438727_-98.70947	natural	2577	2489	2464	2898	3584	4138	4398	4208	3718	3329	2511	2154	1946	1769	2160	2697	3057	3240	3064	2698	2528	2466	2491	2516	2578	2459	2374	2353	2304	2379	2600	2768	2775	2696	2925	3112	3361	3730	3735	3576	3474	3134	2866	2855	2606
185	India & Pakistan	0.24	30.461132_73.877858	cultivated	5100	5160	4184	3116	2477	1788	1275	1325	1625	2998	3632	3803	3601	3109	2483	1652	1512	1898	2709	4530	5711	6085	6668	6502	5764	4220	2513	1946	1480	1294	1769	2029	3231	3841	4199	3872	3043	2154	1329	979	1294	2390	3686	4844	5687
185	Mesquite	0.39	27.438727_-98.637157	natural	2737	2700	2584	2979	3678	4066	4374	4327	3787	3367	2487	2495	2222	2292	2537	2795	3041	3138	2952	2764	2435	2340	2433	2463	2413	2354	2299	2291	2312	2327	2165	2021	1884	1353	1591	3243	4070	4270	3724	3189	2825	2757	2986	2990	2807
186	India & Pakistan	0.24	30.480279_73.82999	cultivated	4362	4283	3783	2695	1915	1395	1003	1522	2837	4002	4598	4596	4010	3271	2408	1990	1921	2017	2664	4225	5321	5670	6064	5892	5242	4073	2788	2138	1538	1132	1445	2626	3813	5290	5692	5289	3920	2577	1567	1506	2018	2902	3784	4605	5363
187	India & Pakistan	0.24	30.526552_73.868285	cultivated	4679	4623	4016	2541	1988	1595	1548	1568	1990	3033	3685	4143	4316	3749	3025	2342	1663	1829	2727	4181	5149	5363	6339	6831	5782	3804	2314	1798	1335	1207	1887	2878	3421	4666	5112	5080	3968	2643	1855	1416	1523	2112	3155	4260	5311
187	Mesquite	0.36	27.376949_-98.910071	natural	2486	2248	2099	2396	2999	3377	3481	3301	2904	2299	2158	2140	2260	2521	2882	3060	3108	2987	2794	2617	2467	2465	2604	2688	2735	2673	2523	2420	2341	2282	2264	2418	2437	2520	2977	3386	3621	3613	3230	2868	2812	2793	2720	2559	2343
188	India & Pakistan	0.26	30.475634_73.991486	cultivated	5139	4682	3616	2301	1597	987	758	995	1506	2561	3805	4097	4033	3413	2661	2023	1312	968	1670	2908	3894	4520	5554	5710	5168	3552	1990	1382	1028	1049	1185	2234	3619	4345	4375	4133	3284	2546	1829	1143	818	1230	2890	4050	4746
188	Mesquite	0.36	27.376949_-98.83777	natural	2530	2518	2451	2664	3066	3248	3269	3064	2730	2409	2324	2201	2022	2047	2239	2421	2521	2505	2381	2250	2196	2252	2385	2434	2453	2219	2072	1958	1873	1884	2032	2320	2395	2462	2931	3361	3604	3657	3264	2752	2478	2326	2248	2214	2236
189	India & Pakistan	0.26	30.502618_74.039015	cultivated	5143	5001	3877	2585	1700	933	727	1199	3773	5447	6270	5693	4766	3347	2308	1596	1187	1178	2190	3106	4060	4641	5579	6389	5270	3135	1353	1153	1020	1128	1217	1937	4274	5029	5104	4628	3556	2325	1551	1008	1128	2194	3984	5148	5796
189	Mesquite	0.37	27.376949_-98.765469	natural	2712	2739	2655	2763	3104	3354	3523	3484	3163	2591	2358	2120	1927	2025	2365	2596	2747	2761	2537	2351	2228	2365	2551	2619	2580	2410	2233	2173	2153	2098	2038	1921	1827	1628	1861	2502	3286	3620	3355	3103	2835	2855	2833	2658	2519
190	India & Pakistan	0.24	30.558464_73.924131	cultivated	4183	4275	3490	2521	1842	1271	1120	1598	2123	2861	3377	3595	3451	3039	2544	1873	1676	1835	2038	2537	3079	3774	4592	4675	4468	3460	2490	2102	1706	1502	1888	2564	3386	4023	4266	4104	3371	2652	2026	1658	1725	2245	3510	4554	5278
190	Mesquite	0.37	27.376949_-98.693167	natural	2793	2311	1942	2529	3419	4241	4739	4700	4049	3426	2624	2424	2217	2763	3379	3519	3475	2900	2141	1904	1749	1799	2039	2188	2299	2257	2198	2097	2134	2221	2200	2046	2032	1628	2531	3456	4017	4154	4006	3630	3609	3644	3497	3102	2542
191	India & Pakistan	0.27	30.607094_73.956171	cultivated	5025	5099	4005	2860	1850	607	390	1959	4538	6425	6147	4782	2948	1733	1218	1227	1492	2286	3245	4319	5334	6088	6796	6748	5595	3666	2078	1661	1147	877	910	3866	5342	5865	5467	4128	2586	1553	1211	1278	1537	2180	3282	4627	5730
191	Mesquite	0.39	27.376949_-98.620866	natural	2904	2999	2994	3213	3540	3676	3682	3459	2982	2480	2118	1821	1721	2009	2523	2878	3109	3067	2845	2629	2454	2446	2646	2752	2764	2607	2398	2280	2179	2013	1901	1757	1640	1753	1392	2839	3827	4029	3769	3234	3102	3231	3231	3229	3092
192	India & Pakistan	0.26	30.583994_74.107627	cultivated	5750	4807	3362	2037	1469	1303	1225	1270	4072	6178	6688	6303	4968	3321	1889	1118	929	1583	2659	3868	4839	5516	5977	5686	4843	3038	1500	1127	1068	1265	1373	2979	5528	6268	5996	5028	3816	2527	1544	1058	1432	2230	4295	5461	6076
192	Mesquite	0.39	27.376949_-98.548565	natural	2673	2774	2717	3086	3422	3610	3784	3774	3479	2980	2219	1977	1868	1886	2429	3034	3311	3248	2914	2620	2402	2408	2538	2591	2667	2664	2721	2767	2753	2587	2266	1998	1877	1858	2293	2989	3423	3414	3133	2670	2503	2640	2778	2761	2638
193	India & Pakistan	0.28	30.652605_73.989551	cultivated	4766	5186	4299	3061	2215	1367	1329	1773	2452	3142	3686	3991	3957	3614	3139	2464	1798	1735	2171	2980	3991	5007	5567	5565	4775	3665	2726	2229	1878	1485	1791	1863	2365	3371	4150	4496	4305	3549	2681	2012	1815	2216	2820	3780	4426
193	Mesquite	0.32	27.315172_-99.110666	natural	2065	2194	2188	2244	2336	2402	2447	2419	2395	2376	2356	2312	2307	2305	2383	2528	2569	2497	2381	2254	2106	2045	2149	2179	2262	2435	2544	2478	2591	2355	1960	2005	2467	2620	2598	2299	2169	2435	2544	2711	2747	2716	2490	2334	2128
194	India & Pakistan	0.28	30.703665_74.034229	cultivated	4823	5342	4697	3315	2381	1276	1160	1086	948	1244	3321	4688	5024	4830	3908	3108	2206	1599	1430	2131	3117	3838	5171	6327	6608	5341	3342	1813	1398	1301	1577	1793	2058	4239	4640	5438	5410	4957	3678	1649	1291	1390	2492	3761	5036
194	Mesquite	0.32	27.315172_-99.038376	natural	1882	1929	1846	1983	2194	2196	2256	2124	2020	1976	1896	1853	1886	1776	2152	2588	2882	2904	2543	2278	2184	2191	2207	2226	2234	2235	2312	2341	2236	2083	1759	1869	2108	2424	2552	2580	2514	2611	2554	2556	2496	2492	2487	2376	2174
195	India & Pakistan	0.28	30.682922_74.080501	cultivated	5053	5181	4500	3893	2931	1618	1205	1407	1916	2699	3535	4124	4277	3979	3227	2482	1909	1856	1840	2550	3669	3936	4596	5248	5705	4400	2754	1743	1471	1305	1117	1124	1218	2081	3685	4410	4950	4746	3981	1904	1487	1459	2102	3188	4293
195	Mesquite	0.36	27.315172_-98.966087	natural	2405	2077	1791	2065	2672	3094	3207	2909	2473	2010	1913	1760	1717	1751	2080	2447	2709	2728	2515	2177	1955	2103	2375	2528	2559	2482	2306	2165	2044	2070	2116	2459	2610	2664	3150	3663	3653	3551	2766	2442	2504	2585	2570	2430	2176
196	India & Pakistan	0.28	30.743556_74.085288	cultivated	3943	4154	4039	3077	2486	2257	2081	2567	2997	3560	4531	4840	4910	4515	4164	3453	2813	2478	2770	3715	4284	4511	4799	4850	4714	3658	2365	1683	1718	2381	3027	3611	3915	4365	4662	5047	5340	5119	4251	2668	2791	3337	4092	4547	4585
196	Mesquite	0.36	27.315172_-98.893797	natural	2366	2240	2092	2342	2781	3154	3323	3286	2910	2496	2316	1923	1773	2004	2313	2546	2614	2530	2228	2085	1974	2053	2222	2287	2348	2350	2244	2153	2019	1957	1867	2176	2304	2307	2494	2785	2896	2987	2810	2577	2504	2523	2502	2393	2250
197	India & Pakistan	0.33	30.805785_74.136348	cultivated	3810	3998	4036	3394	2740	2057	1890	2089	2695	3600	4509	4810	4957	4919	4587	4410	4082	3765	3642	3823	3883	3928	3702	4226	4379	4438	3392	2131	2067	2391	3084	3875	4413	4627	4572	4852	4968	4984	4662	4253	3629	3720	3754	3751	3561
197	Mesquite	0.36	27.315172_-98.821508	natural	2353	2395	2331	2541	2981	3325	3431	3342	2927	2464	2346	2022	1822	1793	1966	2145	2308	2345	2180	2102	2101	2274	2523	2599	2547	2408	2170	2049	2092	2110	2098	2383	2451	2558	2973	3334	3419	3438	2913	2419	2367	2334	2291	2280	2228
198	India & Pakistan	0.33	30.783446_74.173047	cultivated	3954	4218	3646	2550	2141	1812	1667	1733	2415	3122	4717	5251	5397	4516	4117	3063	2608	2366	2586	3361	4242	4940	5335	5477	5702	4708	2896	1601	1538	1751	2165	3061	4285	4270	4264	4965	5476	5832	5466	3386	3348	3203	3143	3177	3454
198	Mesquite	0.37	27.315172_-98.749219	natural	2444	2389	2221	2466	2834	3162	3489	3699	3522	3170	2310	2017	2049	1735	1925	2147	2426	2571	2589	2282	2302	2411	2479	2516	2416	2299	2116	2009	1974	2004	1964	1995	1883	1476	1863	2373	2745	2999	3062	2898	2730	2627	2523	2499	2424
199	India & Pakistan	0.3	30.726004_74.243254	cultivated	3979	3432	2774	1973	1386	947	845	899	1057	2058	2372	2775	2997	2757	2286	1907	1244	1076	1226	1243	1767	2435	2856	3208	3021	2376	1975	1313	962	1176	1306	1248	2121	2229	2146	2257	2124	1816	1568	1244	983	1027	1752	2619	2750
199	Mesquite	0.37	27.315172_-98.676929	natural	2595	2467	2365	2452	2749	3039	3217	3179	2436	2129	1993	1811	1798	1765	2153	2577	2824	2865	2637	2393	2250	2206	2288	2313	2298	2238	2271	2310	2279	2226	2045	1962	1948	1637	1972	2698	3062	3027	2785	2627	2707	2768	2803	2778	2604
200	India & Pakistan	0.33	30.834506_74.222511	cultivated	4567	4843	4298	3349	2644	2152	1948	2566	3696	4393	4414	4957	5129	4888	4056	2817	2475	2541	2508	2787	2830	3179	3876	4392	4683	4042	2951	2381	2329	2538	3080	3938	4379	4535	4288	4268	4070	3918	3579	3018	2636	2577	2721	3617	4386
200	Mesquite	0.29	27.253394_-99.238976	natural	2533	2277	2077	2192	2304	2428	2502	2473	2427	2352	2353	2318	2293	2142	2301	2561	2726	2810	2738	2692	2608	2489	2388	2356	2414	2480	2498	2464	2475	2372	2279	2198	2118	2072	2159	2160	2222	2229	2287	2352	2431	2439	2376	2327	2268
201	India & Pakistan	0.33	30.871205_74.184217	cultivated	4937	5510	4235	2778	2458	2173	2059	2062	2380	3256	4105	4900	4894	4403	3522	2616	2449	2539	2920	3409	3730	4038	4401	4894	5537	5226	3703	2458	2366	2418	2993	3606	4133	4613	5060	4868	4620	4014	3416	2921	2607	2601	2989	4047	5069
201	Mesquite	0.29	27.253394_-99.166698	natural	2232	2244	2065	2107	2316	2408	2410	2408	2354	2272	2257	2218	2169	2428	2886	3052	3067	2975	2716	2703	2670	2609	2538	2504	2448	2493	2475	2426	2423	2428	2450	2479	2398	2281	2407	2461	2600	2744	2732	2902	2915	2806	2543	2499	2378
202	India & Pakistan	0.33	30.920669_74.216129	cultivated	4374	4925	5077	3835	3167	1973	2092	2646	3264	3534	4502	4887	5139	4816	4365	3544	3267	3236	3941	4488	5067	5151	5357	5263	5246	4503	3516	2899	2545	2615	2634	2919	3675	4020	4262	4294	4211	3837	3481	3447	3617	3737	3966	4321	4941
202	Mesquite	0.32	27.253394_-99.094421	natural	1676	1595	1411	1463	1559	1739	1909	1955	1942	1787	1608	1512	1330	1607	2167	2474	2662	2457	2194	2061	1950	1951	2010	2048	2081	2110	2083	2045	1914	1715	1393	1546	1911	2095	2307	2378	2257	2178	2100	1969	2217	2457	2551	2437	2172
203	India & Pakistan	0.33	30.895139_74.276762	cultivated	3486	3947	3793	2735	2519	1691	1717	2132	2553	3424	4083	4208	4354	4259	3694	3196	2809	2606	2646	2835	2765	2968	3728	4343	4710	4081	2975	2065	1937	1969	2266	2719	3210	3738	4033	3987	3701	3380	3142	3204	3420	3382	3328	3252	3327
203	Mesquite	0.32	27.253394_-99.022143	natural	2606	2672	2474	2159	1888	2062	2190	2292	2238	2129	1984	2054	1983	2235	2463	2651	2625	2586	2411	2271	2109	2054	1961	1923	1939	1943	1966	1965	1941	2068	2022	2247	2581	2733	2945	3212	3050	2604	2435	2314	2408	2462	2510	2400	2224
204	India & Pakistan	0.36	30.976516_74.260008	cultivated	2807	3913	3241	2578	2100	1918	1919	2186	2854	3797	4626	4611	4424	3961	3448	2844	2265	1940	2086	2375	2732	3256	3485	3564	3398	3077	2789	2379	2290	2496	2811	3874	4454	4608	4470	4186	3768	3515	3091	2818	2675	2510	2484	2698	2829
204	Mesquite	0.35	27.253394_-98.949866	natural	2885	2404	2169	2593	3202	3549	3638	3444	2748	2249	2038	1812	1560	1866	2290	2689	2980	2971	2632	2416	2100	2277	2508	2589	2517	2256	1962	1820	1673	1952	2509	2953	2853	2889	3339	3863	4072	3960	3435	3086	2726	2652	2566	2457	2286
205	India & Pakistan	0.39	30.943272_74.302612	cultivated	2948	3546	3464	2759	2308	1838	1766	2174	3814	4467	4161	3075	3135	2838	2455	2719	3184	3660	3820	3496	2830	2236	2350	2702	2967	3021	2708	2189	2039	2233	2568	2891	3571	3908	4097	4009	3764	3414	3101	3076	3315	3462	3605	3593	3510
205	Mesquite	0.35	27.253394_-98.877588	natural	2502	2542	2337	2521	2920	3227	3464	3325	2862	2537	2100	1841	1759	1614	1775	1981	2060	2022	1902	1860	1873	2026	2251	2347	2311	2131	1867	1714	1752	1748	1737	1823	1892	1983	2075	2200	2237	2276	2235	2185	2219	2343	2389	2368	2330
206	India & Pakistan	0.36	31.010024_74.295112	cultivated	4530	4965	4781	3731	2513	1422	1198	1493	1799	2304	2988	3356	3920	4159	3729	3195	2292	1714	1470	1839	2587	3379	4422	4994	5210	4527	3247	2036	1591	1637	1952	2106	2675	3089	3490	3966	4143	3813	3303	2527	1829	1813	2012	3428	4897
206	Mesquite	0.37	27.253394_-98.805311	natural	2749	2761	2813	3011	3205	3221	3223	3175	2936	2611	2306	1946	1860	1848	2121	2384	2511	2451	2150	1882	1798	1876	2088	2214	2350	2393	2313	2269	2213	2093	2085	1969	1859	1812	2241	2646	2849	2852	2558	2579	2828	2860	2765	2596	2401
207	India & Pakistan	0.39	30.981302_74.35415	cultivated	2439	2662	2996	3209	3290	3503	3585	3919	4418	4557	4302	3943	3493	3439	3421	3394	3409	3585	3674	3651	2966	2521	2205	1910	2036	2485	2943	3768	4162	4391	4523	4815	5310	5045	4428	4138	3955	3812	4015	3958	4026	4100	4166	3876	3746
208	India & Pakistan	0.36	30.88397_74.370106	cultivated	5281	5074	4138	2631	1718	1223	674	1242	2182	4657	6054	6018	5297	3698	2392	1388	896	1279	2292	4327	5426	6131	6741	6926	6915	5008	2803	1458	1105	1519	1469	4347	6068	6076	5586	4544	2997	1933	1225	1382	2148	3347	4342	5556	6485
209	India & Pakistan	0.39	31.078635_74.357341	cultivated	3578	3885	3590	2907	2195	1798	1562	1779	2122	2918	3568	3783	3744	3231	2513	1987	1586	1708	2133	2665	3291	3645	3980	4710	4711	3925	2667	1786	1580	1943	2893	3518	3880	3834	3654	3149	2648	2102	1656	1639	2143	2845	3717	4100	4178
209	Mesquite	0.27	27.191617_-99.367304	natural	2136	2016	1943	1910	1870	1896	1884	1856	1800	1611	1555	1658	1689	1682	1772	2678	3030	3263	2872	2558	2372	2299	2257	2335	2333	2351	2288	2224	2100	1879	1574	1424	1305	1473	2012	2185	2183	1983	1935	2150	2369	2542	2577	2463	2419
210	India & Pakistan	0.39	31.045127_74.416379	cultivated	1978	1798	1827	2052	2511	2643	2680	2482	2752	3313	3434	3478	3433	3299	3048	2980	3077	3472	3662	3907	3541	3111	2806	2566	2306	2209	2214	2246	2642	3032	3623	5234	5485	3863	2966	2651	2478	2508	2865	3446	3936	4218	4058	3520	3157
210	Mesquite	0.29	27.191617_-99.295038	natural	2154	2065	1953	2073	2232	2420	2409	2260	2111	2017	2021	1995	1741	1938	2265	2521	2715	2741	2499	2484	2434	2347	2283	2254	2236	2284	2327	2286	2226	2026	1889	1854	1831	2002	1987	1892	1882	1821	1841	1983	2128	2222	2256	2219	2087
211	India & Pakistan	0.39	31.019597_74.465843	cultivated	3648	4192	3436	2608	2035	1763	1743	2169	2935	3416	3681	3782	3578	3250	2697	2357	2072	2061	2167	2339	2778	3271	3760	3998	3927	3361	2555	2039	1881	2046	2211	2573	4053	3974	3792	3433	3140	2827	2524	2383	2322	2578	3105	3400	3580
211	Mesquite	0.29	27.191617_-99.222772	natural	2584	1800	1795	1839	2018	2130	2150	2092	2024	1933	1901	1975	2002	2050	2699	3430	3693	3694	3095	2611	2499	2608	2837	2985	2859	2553	2332	2268	2153	2087	2031	2264	2337	2326	2238	2056	2058	2074	2094	2325	2684	3353	3873	4033	4009
212	India & Pakistan	0.41	31.059488_74.507329	cultivated	2448	2690	2913	2940	3069	3333	3456	3069	3059	3217	3555	4047	4051	3798	2940	2341	3063	3393	3918	4014	3399	3232	3451	3729	3664	3531	3158	2805	2669	2845	2916	3079	3494	3397	3450	3275	3078	2509	1830	2587	4032	4714	4290	3350	3136
212	Mesquite	0.32	27.191617_-99.150507	natural	2307	2229	2129	2210	2316	2370	2410	2402	2410	2394	2389	2252	2162	2337	2751	2959	3072	2938	2575	2363	2141	2089	2152	2292	2427	2568	2660	2680	2573	2451	2333	2353	2803	2885	2955	2814	2690	2570	2469	2475	2608	2524	2371	2108	1859
213	India & Pakistan	0.39	31.0914_74.456269	cultivated	4358	4674	3831	2558	1476	1259	1211	1412	1731	2149	2598	2898	3031	2896	2433	2181	1826	1696	1811	1959	2716	3426	4136	4874	5026	4229	2766	1598	1247	1193	1443	2160	3240	3187	2730	2224	1799	1543	1280	1368	1838	2573	3272	3425	3377
213	Mesquite	0.32	27.191617_-99.078241	natural	2174	2347	2436	2556	2691	2761	2845	2782	2779	2893	2874	2769	2607	2439	2559	2796	2926	2996	2864	2736	2597	2385	2292	2251	2359	2604	2797	2854	2808	2695	2634	2627	2827	2981	3055	3045	2975	3162	3320	3473	3379	3222	2995	2646	2473
214	India & Pakistan	0.42	31.136077_74.39404	cultivated	3753	2827	2555	2252	1976	1760	1675	2132	2755	3201	3405	3121	3185	3174	3030	2724	2334	2017	1831	2092	2981	2901	4060	4743	5510	4025	2693	1792	1664	1741	1853	2405	2980	3143	2953	2736	2407	2204	2330	2533	2493	2155	2120	2304	2993
214	Mesquite	0.32	27.191617_-99.005975	natural	2191	1991	1828	2050	2400	2702	2840	2741	2596	2393	2225	2021	1806	1676	2192	2852	3168	3122	2533	2146	1853	1872	2037	2326	2449	2444	2265	2186	2093	2150	2487	2764	2743	2910	3029	3075	2987	2553	2346	2633	2849	2673	2351	2027	1742
215	India & Pakistan	0.42	31.213541_74.454098	cultivated	5328	5163	4481	3379	2445	1799	1844	2182	2695	3249	3379	3086	2613	2065	1904	2217	2566	2920	3210	3409	3601	3987	4333	4846	4898	4644	3633	2430	1487	1384	1546	3038	3509	3288	2894	2426	2060	1992	2083	2046	2306	2499	2850	3469	3877
216	India & Pakistan	0.44	31.177563_74.516903	cultivated	6062	4626	3882	2899	2168	1468	954	978	1018	2131	2853	3288	3352	3115	2425	1822	1133	1031	1467	2525	3900	4263	4941	4948	4635	3448	1646	1259	1100	1119	1521	2544	3263	3417	3814	3819	3454	2978	2164	1420	1348	1534	2433	4113	5115
217	India & Pakistan	0.44	31.158491_74.582223	cultivated	5858	5528	4636	3479	2342	1587	1347	1995	2752	3517	3981	4119	3845	3347	2691	1916	1417	1268	1784	3324	5092	5563	6129	6033	5402	3993	2432	1789	1296	1245	1940	3773	4427	4634	4279	3949	3574	3229	2816	2468	2188	2520	3645	4738	5681
218	India & Pakistan	0.44	31.11665_74.532064	cultivated	5052	5217	4564	3486	2699	1536	1415	1765	2092	2239	2927	3747	3902	4037	3370	2761	2073	1767	2048	2952	4191	5077	5691	6159	6091	5063	3162	1554	1231	1534	2005	2932	3776	3681	3340	3036	2729	2522	2302	1947	2158	2622	3613	5184	5602
218	Mesquite	0.27	27.129839_-99.351141	natural	1999	2007	1870	1874	1879	1891	1901	1938	1937	1909	1888	1828	1819	1648	1700	1859	2088	2251	2316	2228	2234	2322	2443	2506	2500	2393	2236	2128	2082	2052	2014	1932	1838	1866	2009	2133	2252	2238	2187	2120	2088	2058	1994	1935	1914
219	India & Pakistan	0.44	31.190328_74.598279	cultivated	5800	5610	4392	3260	2330	1532	1156	1613	2215	2931	3572	3811	3786	3634	3152	2616	1911	1401	1784	2880	4334	5134	5991	6290	6294	4674	2621	1669	1151	1052	1431	2312	3400	3790	4085	4025	3801	3337	2677	2084	1782	1926	2944	5010	5998
219	Mesquite	0.29	27.129839_-99.278887	natural	2283	2043	1863	1903	1911	1967	2022	2081	2052	1861	1811	1806	1764	1723	1820	2254	3526	3628	3336	3003	2781	2850	2909	2969	2930	2698	2393	2057	1899	1916	1904	1926	1912	2079	2447	2736	2797	2641	2317	2313	2360	2427	2430	2442	2402
220	India & Pakistan	0.47	31.313734_74.541185	cultivated	5773	5605	4316	3060	2346	1649	1155	1531	2079	3004	3828	4298	4402	4127	3358	2519	1683	1593	2105	2935	3961	4904	5969	6119	5610	3900	2119	1667	1327	1309	1860	2933	4176	4724	4819	4349	3629	2745	1943	1414	1444	2101	3020	4063	5293
220	Mesquite	0.29	27.129839_-99.206633	natural	2062	2194	2092	2092	2184	2171	2124	2110	2038	1961	1876	1716	1605	1557	1733	1791	1808	1808	1707	1607	1656	1922	2334	2716	2927	3014	2800	2563	2229	2013	1867	1947	1978	2387	2779	2908	2855	2488	2107	1956	1774	1719	1691	1764	1924
221	India & Pakistan	0.47	31.289256_74.606257	cultivated	5539	5029	3727	2312	1751	1388	1405	1984	3060	4088	4833	4777	4129	3280	2441	1681	1492	2077	3440	4617	5197	5703	6396	6353	5412	3727	2149	1438	971	1105	2133	3582	4946	5588	5179	3874	2974	2189	1458	1368	1868	2683	3861	4732	5722
221	Mesquite	0.32	27.129839_-99.13438	natural	2048	1989	1883	1967	2260	2395	2399	2180	2059	2110	2091	1997	1905	1886	2275	2831	3081	2987	2625	2373	2046	2016	2253	2526	2781	2937	2792	2581	2478	2440	2285	2409	2767	3072	3207	3110	2811	2558	2583	2963	3043	2977	2619	2391	2122
222	India & Pakistan	0.45	31.25894_74.647743	cultivated	5459	5096	3767	2483	1804	1181	1193	1908	3073	4362	4756	4395	3665	2769	2130	1827	1371	1457	2243	3173	4362	5126	5923	5975	5042	3402	1912	1295	957	961	1527	2790	4137	4657	4427	3740	2932	2220	1636	1410	1462	1937	2852	4046	4966
222	Mesquite	0.24	27.068062_-99.696255	natural	2133	2161	1984	2029	1878	1556	1680	1881	2100	2189	2036	1814	1703	1575	1780	2356	3026	3201	3228	3106	2960	2761	2574	2427	2354	2347	2248	2123	2022	1922	1908	1994	1958	1831	1710	1717	2119	2779	3012	3023	2572	2342	2290	2064	1842
223	India & Pakistan	0.49	31.287661_74.695612	cultivated	5931	5480	4159	2703	1941	1243	1160	2105	3468	4636	5281	5215	4397	3397	2436	1662	1295	1791	2757	3990	5093	5811	6584	6534	6088	4512	2737	1941	1262	1391	2051	3657	5156	5913	5556	4519	3196	2032	1249	1219	1897	2781	3846	4965	5960
223	Mesquite	0.25	27.068062_-99.624013	natural	2075	2123	2059	2220	2153	2292	2357	2473	2350	2115	2013	1862	1744	1733	1935	2257	2685	2835	2840	2736	2589	2481	2316	2115	2043	2108	2082	2077	2039	1972	1928	1982	2010	1954	2126	2257	2443	2678	2702	2563	2688	2596	2483	2280	2072
224	India & Pakistan	0.49	31.330742_74.654126	cultivated	5980	5696	4882	3582	2635	1694	1450	2429	3438	4399	4954	4970	4485	3545	2570	1744	1162	1441	2302	3469	4709	5437	6178	6414	6181	4698	2744	2044	1506	1807	2844	4268	5656	6252	5878	4195	3148	2405	1791	1639	1978	2588	3551	4540	5623
224	Mesquite	0.25	27.068062_-99.551771	natural	1955	1745	1564	1626	1705	1717	1687	1699	1669	1649	1639	1611	1513	1630	1885	2096	2355	2448	2350	2201	2075	2013	2057	2116	2094	2009	1830	1649	1559	1511	1446	1407	1378	1419	1672	1918	2061	2077	1963	1886	1832	1805	1726	1737	1787
225	India & Pakistan	0.47	31.367442_74.611044	cultivated	6343	5987	4813	3343	2438	1625	1392	2045	3001	4088	4883	4837	4497	3748	2903	2295	1711	1874	2627	3584	4414	5303	6331	6694	6341	4658	2754	1891	1225	1214	2097	3575	5036	6041	5898	4650	3341	2465	1770	1621	2126	2991	4247	5400	6376
225	Mesquite	0.27	27.068062_-99.335044	natural	2353	2191	2107	2212	2334	2433	2575	2597	2589	2479	2360	2209	2102	2230	2634	2880	2960	2850	2545	2402	2343	2302	2311	2409	2439	2370	2224	2061	1980	1958	2024	2177	2281	2341	2539	2645	2711	2662	2625	2682	2833	2839	2685	2492	2225
226	India & Pakistan	0.49	31.418501_74.647743	cultivated	5542	5413	4699	3503	2640	1691	1331	1736	1732	2880	3706	4267	4473	4269	3609	2963	1911	1665	1905	2805	3939	4417	5269	5955	6079	4959	3055	1649	1375	1612	2521	3066	3618	3948	4044	4126	3866	3317	2734	2105	2008	2582	3387	4200	5024
226	Mesquite	0.24	27.006284_-99.896856	natural	1905	1666	2112	2569	2778	2929	2736	2519	2632	2243	2007	1867	1734	1608	1652	2138	2546	2729	2666	2284	2002	1917	1725	1741	1932	2187	2400	2444	2332	1995	1863	1703	1631	1635	1967	2155	2231	2214	1989	1938	1935	2020	2145	2227	2147
227	India & Pakistan	0.49	31.383398_74.69242	cultivated	6075	5836	4700	3325	2362	1573	1239	1582	2831	4158	4647	4851	4460	3922	3395	2588	1824	1616	2144	3070	4224	5104	6011	6347	6190	4986	3127	2084	1269	1084	1316	2293	4858	5897	5852	4239	3365	2774	2140	1910	2039	2547	3472	4772	5639
227	Mesquite	0.24	27.006284_-99.824625	natural	2172	1991	1596	1669	1965	2303	2513	2616	2459	2141	1997	1826	1755	1740	2076	2403	2605	2704	2710	2536	2425	2241	2024	1874	1837	1791	1879	1897	1979	2069	2077	2072	2004	1882	1757	2127	2838	3365	3194	3025	2559	2421	2409	2327	2187
228	India & Pakistan	0.49	31.345103_74.741884	cultivated	5913	5554	4717	3409	2328	1553	1365	2207	3101	3958	4485	4658	4335	3697	2899	2169	1485	1880	2802	3981	5194	5541	6227	6425	6205	4580	2831	1964	1360	1442	2645	3633	4354	4606	4481	4051	3333	2625	2095	1907	2010	2466	3474	4434	5431
228	Mesquite	0.24	27.006284_-99.752395	natural	1662	1359	1193	1270	1399	1501	1625	1563	1518	1394	1262	1202	1204	1116	1319	1628	1817	1981	1978	1822	1744	1632	1543	1496	1471	1456	1411	1344	1272	1294	1341	1386	1381	1297	1230	1379	1665	1952	2066	2027	1870	1772	1654	1486	1320
229	India & Pakistan	0.49	31.381802_74.78337	cultivated	5781	5418	4399	2833	2125	1570	1365	1888	2539	3426	4197	4709	4773	4329	3548	2645	1641	1426	2067	3056	4233	5168	6073	5984	5475	4059	2518	1816	1337	1110	1655	2627	3760	4517	4872	4475	3829	2947	2109	1647	1875	2571	3584	5326	6324
229	Mesquite	0.24	27.006284_-99.680164	natural	1657	1543	1405	1561	1579	1632	1668	1754	1777	1798	1710	1617	1576	1497	1564	1761	2182	2358	2422	2298	2137	1989	1983	2005	1990	1898	1758	1654	1798	1751	1695	1535	1482	1521	1553	1568	1673	1833	2044	2062	2008	1872	1722	1607	1574
230	India & Pakistan	0.54	31.436053_74.735502	cultivated	4644	4220	3443	2892	2086	1585	1406	1627	2237	3156	4005	4297	4073	3551	2918	2320	1836	1764	1977	2642	3668	4319	5431	5675	5085	3344	2498	1957	1478	1269	1504	2334	3162	3718	4122	4024	3687	3208	2581	2076	2254	2198	2747	3679	4494
230	Mesquite	0.25	27.006284_-99.607933	natural	1776	1718	1534	1671	1697	1795	1811	1808	1768	1601	1492	1503	1475	1424	1269	2136	3122	3495	3292	2919	2929	2898	2799	2666	2409	2173	2280	2118	2047	1890	1775	1748	1644	1555	1610	1799	2241	2587	2601	2515	2293	2080	1931	1855	1686
231	India & Pakistan	0.54	31.477539_74.701994	cultivated	6153	5894	5001	3632	2433	1436	928	1916	3493	4679	5289	5049	4406	3426	2509	1785	1483	1867	3266	4920	5711	6220	6533	6685	7137	5050	2680	1422	1009	1555	1727	2864	4304	5626	5792	5271	4070	3046	1927	1605	2009	3077	4231	5445	6340
231	Mesquite	0.25	27.006284_-99.535703	natural	1830	1489	1197	1206	1300	1370	1458	1461	1404	1329	1317	1272	1215	1173	1498	1962	2285	2296	1969	1807	1925	1997	2042	1983	1847	1650	1531	1362	1324	1246	1122	1228	1203	1177	1503	1871	2004	2014	1662	1470	1436	1406	1344	1371	1325
232	India & Pakistan	0.56	31.442436_74.833632	cultivated	5947	5509	4134	2686	1964	1475	1468	2333	3871	4970	5370	4610	3526	2534	1878	1685	1811	2321	3019	3966	4649	5147	5450	5398	4720	3658	2200	1516	1242	1540	2281	3361	5832	6312	6082	3986	3102	2430	1906	1784	1945	2430	3391	4568	5648
232	Mesquite	0.27	27.006284_-99.463472	natural	1897	1788	1607	1592	1604	1579	1625	1717	1721	1642	1572	1472	1405	1386	1588	2490	2993	3039	2680	2270	2065	1913	1897	2029	2015	2015	1960	1826	1750	1601	1376	1396	1366	1082	1300	2045	2628	2718	2588	2129	2048	2034	2010	1945	1841
233	India & Pakistan	0.56	31.488056_74.805312	cultivated	5973	5654	4625	3286	2337	1528	1561	2637	3774	4667	5013	4409	3685	2994	2428	2116	2060	2221	2772	3617	4568	5267	5826	6415	6418	5359	3597	2162	1473	1357	2023	3075	4172	4849	4807	4145	3532	2693	2101	1760	2140	2965	4025	5824	6693
234	India & Pakistan	0.54	31.552488_74.769714	cultivated	6333	6516	5843	4272	2685	1362	900	1381	2127	3459	4274	4953	4747	4253	3414	2633	1806	1626	1846	2723	3896	4632	5835	6348	6333	4945	3265	2112	1396	1275	1471	2694	3944	5288	5617	5517	4041	3110	2489	2007	1947	2227	2947	4289	5264
235	India & Pakistan	0.56	31.587637_74.80172	cultivated	6431	6552	5996	4480	3065	1598	1529	2743	4200	5330	5647	5173	4086	2864	2083	1821	1555	2063	2807	3725	4569	5301	5978	6695	6943	5720	3717	1923	1267	1270	2002	3226	4495	5307	5236	4408	3364	2544	1993	1896	2157	2539	3157	4250	5248
235	Mesquite	0.25	26.944506_-100.025233	natural	2146	2146	1940	2018	2251	2588	2762	2834	2666	2435	2302	2274	2233	2277	2646	3079	3277	3351	3187	2832	2598	2469	2402	2437	2480	2365	2287	2077	2010	2027	2074	2133	2056	1887	1794	1979	2382	2598	2631	2503	2182	2036	2016	2010	1975
236	India & Pakistan	0.56	31.55921_74.861506	cultivated	5879	5262	4075	2790	1874	1431	1590	2534	4014	5223	5705	5461	4517	3038	2037	1515	1236	2203	3401	4210	5008	5325	5725	6499	6332	5091	3036	1535	1022	1427	2373	3945	6586	6795	6175	4077	2777	1313	1728	1931	2508	3120	3869	4797	5998
236	Mesquite	0.24	26.944506_-99.953014	natural	1960	2065	1994	2013	2271	2858	3723	3935	3243	3056	2779	2650	2547	2455	2573	2741	2888	2859	2827	2575	2381	2204	1997	1884	2118	2165	2225	2186	2154	2182	2221	2243	2187	1962	1955	2159	2427	2547	2572	2368	2119	2013	2025	1982	1904
237	India & Pakistan	0.56	31.515834_74.883096	cultivated	5660	5634	4958	3479	2564	1577	1329	1848	2266	3071	3801	4228	4364	4106	3569	2910	2202	1912	2100	2536	3267	4020	4862	5459	5763	5052	3331	1967	1384	1578	2316	3350	3905	4050	3957	3838	3391	3005	2614	2195	2199	2472	3251	4379	5104
238	India & Pakistan	0.56	31.57168_74.934156	cultivated	5833	5553	4960	3595	2446	1588	1389	1790	2605	3641	4413	4703	4428	3768	3212	2360	1829	2083	2691	3264	3839	4371	5301	5614	5559	4656	3121	2205	1515	1502	2722	3638	4185	4379	4200	3844	3316	2864	2306	2018	1824	2019	2580	3670	4867
238	Mesquite	0.25	26.944506_-99.664138	natural	2524	2220	1951	1888	2012	2276	2358	2408	2374	2321	2331	2225	2012	1916	2375	2774	3146	3250	3060	2783	2951	2717	2710	2528	2403	2314	2611	2623	2795	2613	2579	2646	2548	2419	2413	2295	2467	2563	2526	2519	2438	2249	2084	1836	1821
239	India & Pakistan	0.64	31.621145_74.978833	cultivated	4594	4702	4191	3541	2671	2119	1907	2246	3133	4648	5313	5063	4459	3417	2288	2149	2107	2545	2947	3445	3997	4460	4799	5012	4745	4208	3154	2188	1701	1684	1825	4098	5207	5382	4421	3655	2811	2357	2350	2318	2581	2783	3081	3705	4091
239	Mesquite	0.26	26.944506_-99.591919	natural	2090	1974	1700	1717	1884	1886	1602	1637	1657	1770	1970	1899	1820	1633	1876	2156	2602	2748	2546	2412	2451	2356	2342	2292	2230	2224	2113	1984	1839	1715	1609	1681	1642	1526	1653	1752	1976	2241	2410	2419	2318	2114	1861	1716	1733
240	India & Pakistan	0.64	31.670609_75.031489	cultivated	6136	6038	4900	3788	2664	1662	1300	1416	3190	4790	6003	5559	4231	2753	1885	1674	1718	1895	2399	2940	3634	4619	5377	5921	6062	5153	3634	2120	1479	1675	2424	3537	5105	5698	5407	4163	3137	2056	1670	1478	2036	2426	3204	4611	5373
240	India & Pakistan	0.53	26.912264_78.517716	natural	2495	2894	3135	3167	3006	2911	2716	3540	4492	5398	4477	4656	4613	4380	4057	3665	3355	3185	3178	3047	2762	2366	2038	1918	2109	2282	2237	2294	2227	2499	3517	4864	5576	5015	4696	4130	3855	3656	3515	3359	3108	2876	2671	2501	2368
241	India & Pakistan	0.64	31.698936_74.974029	cultivated	5986	6268	5886	4405	2789	1572	1383	2053	3718	5203	5765	4981	4255	3337	2544	2426	2679	2728	3188	3401	3715	4648	5751	6001	5696	4701	3231	2123	1638	1830	2850	4190	5388	5887	5362	4080	2974	2373	2071	2091	2837	3376	3850	4199	5306
241	India & Pakistan	0.53	26.927135_78.573772	natural	2268	2723	2978	3033	2903	2585	2450	2906	3463	3800	4061	4152	4277	4135	3960	3629	3335	3094	3001	2686	2424	2014	1788	1933	2110	2168	2151	2071	1963	2008	2340	2727	4010	5019	4709	4510	4184	3816	3495	3117	2876	2685	2499	2332	2162
242	India & Pakistan	0.62	31.72486_74.905435	cultivated	6402	6815	5774	4447	2867	1365	949	1728	2591	3887	5444	5143	4727	3646	2798	2040	1959	2010	2735	3588	4557	5467	6769	7055	6669	4683	2703	2070	1529	1444	1077	2241	5093	6039	5606	4086	3431	2489	1789	1607	1736	2257	2987	4889	6264
243	India & Pakistan	0.68	31.79028_74.951708	cultivated	5456	5236	4141	3023	2270	1560	1499	1898	2530	3417	5397	5387	5333	4720	3845	2870	2114	1614	1926	2607	3393	4816	5643	5627	5076	3330	2354	1734	1528	1492	1917	2644	4920	5943	6152	5169	4205	2848	2093	1581	1751	1994	2721	3577	4424
243	Mesquite	0.27	26.882729_-100.225836	natural	2297	2174	2034	2255	2794	3193	3587	3520	3140	2827	2469	2351	2488	2513	3008	3891	3986	4185	3985	3546	3371	2993	2662	2643	2763	2799	2932	2869	2862	2629	2510	2243	2036	1815	1803	2057	2794	3279	3555	3480	3131	2887	2853	2651	2467
244	India & Pakistan	0.64	31.759963_75.005959	cultivated	5817	5848	4972	3891	2401	1513	1241	1562	2343	3840	5981	6214	5277	3895	2872	2399	2265	2246	2577	3051	3614	4732	5669	5789	5582	4490	3381	2508	1797	1544	1966	2952	4651	5472	5571	4947	3923	2672	2359	2096	2279	2397	2904	4189	5145
245	India & Pakistan	0.64	31.736029_75.052232	cultivated	6044	5973	5256	3759	2777	1634	1348	1680	3061	4657	5814	5584	5086	3788	2532	1806	1827	1997	2653	3366	4143	5020	6054	6258	6055	4710	3108	2314	1683	1285	1265	2884	4186	5555	5752	5213	3989	2730	2149	1893	2451	3083	3955	5209	5993
245	Mesquite	0.25	26.882729_-100.081421	natural	1693	1710	1656	1672	1884	1903	1822	1857	1802	1758	1685	1712	1661	1826	2631	3244	3450	3443	3223	2861	2718	2621	2413	2254	2258	2119	2118	2055	2104	2163	2175	2133	1912	1513	1554	2047	2715	2758	2719	2461	2182	2049	1960	1762	1649
246	India & Pakistan	0.71	31.774324_75.104887	cultivated	4449	4318	3924	3276	2597	1952	1756	1696	3271	4663	5151	5291	4799	3625	2580	2179	2100	2045	2344	2818	3389	4220	4963	4970	4721	3496	2394	1888	1588	1423	1854	2356	4050	4989	5154	4674	4031	3131	2329	1910	1975	2087	2371	3150	4092
246	Mesquite	0.25	26.882729_-100.009213	natural	1334	1257	1234	1414	1760	2156	2413	2398	1942	1697	1663	1610	1564	1614	1841	2154	2332	2424	2357	2181	2050	2017	2027	2045	2107	2028	1834	1761	1777	1870	1891	1834	1698	1534	1550	1891	2174	2253	2226	2014	1800	1733	1721	1670	1588
247	India & Pakistan	0.71	31.807832_75.050636	cultivated	5893	6728	6028	4713	3135	1486	1076	1330	2965	4294	5243	5909	5424	4365	2860	2249	2026	1981	2389	2771	3398	4208	5346	6018	6132	5180	3473	2392	1396	1254	1675	2481	3509	5420	6302	6284	5075	3862	2633	2025	1901	2187	2869	4189	5285
247	Mesquite	0.24	26.882729_-99.937006	natural	2550	2585	2381	2582	2848	3504	3952	3981	3666	3183	3166	3017	2836	2802	3165	3446	3524	3508	3460	3265	3051	2699	2317	2088	2294	2609	2824	2829	2617	2234	2142	2070	2275	2189	2115	2269	2490	2580	2638	2534	2330	2277	2171	2021	1880
248	India & Pakistan	0.71	31.85493_75.001343	cultivated	5859	6106	5648	4289	3020	1220	1045	1357	3877	5256	6215	6089	5342	4944	3982	3125	2466	1608	1576	2411	3491	4537	6093	6314	5990	4505	2880	1920	1303	1094	1590	2288	3574	4915	5531	5635	5089	4202	3402	2635	1817	1593	2277	4029	5339
249	India & Pakistan	0.71	31.897186_75.037871	cultivated	6385	6537	5566	3971	2745	1480	905	931	2640	4351	5976	6162	5357	3846	2131	1313	1169	1351	2279	3445	4764	5799	6775	6864	6313	4504	2584	1748	1145	1018	1013	2888	4756	6111	6450	5765	4642	2940	1668	909	1038	1583	2648	5328	6903
249	Mesquite	0.27	26.820951_-100.354239	natural	2491	2381	2800	2907	3241	3380	3603	3753	3721	3563	3465	3435	3720	3779	3738	4245	4052	4073	3965	3521	3120	3093	2608	2821	3148	3470	3978	4310	4252	4088	4192	4390	4514	4596	4453	4113	4154	3826	3703	3867	3156	2315	812	983	1832
250	India & Pakistan	0.71	31.866869_75.082548	cultivated	6383	6465	5743	4326	2898	1621	1250	1786	2460	3535	5476	5702	5308	4232	3153	2218	1742	1657	2249	3018	4061	4944	6029	6374	6168	4890	3154	2168	1464	1238	1695	2483	4387	5466	5865	5462	4433	3379	2284	1845	1923	2320	3035	4835	5911
250	Mesquite	0.27	26.820951_-100.282043	natural	2479	2409	2465	2571	3049	3724	4086	3869	3395	2934	2543	2685	3176	3547	3864	4176	3987	3753	3634	3334	3182	3084	2883	2803	3021	3054	3190	3215	3271	3182	3046	2805	2497	2246	2326	2630	3334	4091	4442	4340	3892	3575	3288	3035	2839
251	India & Pakistan	0.74	31.83017_75.135204	cultivated	4500	4511	3774	3122	2473	1968	1952	2578	3461	4465	5525	5642	5302	4696	3868	3129	2634	2315	2591	3091	3441	4101	4579	4583	4209	3284	2421	1863	1690	2237	3623	4386	5312	5565	5340	4833	3825	3247	2696	2340	2114	2270	2933	4104	4681
251	Mesquite	0.27	26.820951_-100.209847	natural	1901	1847	1904	1954	2152	2635	3200	3202	2935	2550	2114	2033	2273	2474	3516	4372	4655	4044	3497	3010	2512	2174	2046	2111	2334	2302	2240	2212	2215	2172	1995	1974	1877	1843	1938	2193	2565	3046	3176	3042	2649	2542	2463	2329	2177
252	India & Pakistan	0.74	31.865274_75.175094	cultivated	4638	4550	3859	3143	2307	1764	1716	2193	3178	4295	5002	5493	5226	4527	3416	2761	2543	2402	2560	2895	3165	3648	4439	4538	4220	3295	2369	1746	1632	1840	2429	3514	4691	5601	5631	5058	4037	3382	2745	2331	2294	2116	2614	3298	3892
252	Mesquite	0.25	26.820951_-100.137651	natural	1719	1737	1807	1843	2176	2401	2627	2675	2501	2306	2013	1707	1844	1987	2530	3054	3270	3257	3088	2737	2540	2390	2285	2179	2187	2070	1983	1870	1868	1851	1904	1930	1910	1924	2067	2377	2824	3042	3054	2756	2430	2146	2002	1853	1770
253	India & Pakistan	0.71	31.909951_75.12563	cultivated	5747	5978	5480	4791	3330	1600	1332	1737	2567	3654	4928	5413	5214	4545	3595	2685	2213	1872	2151	2805	3610	4367	5481	5936	5724	4916	3335	2411	1614	1097	1330	2168	3323	4635	5194	5213	4449	3643	2865	1994	1526	1783	2566	4614	5765
253	Mesquite	0.25	26.820951_-100.065455	natural	2136	2116	1931	2063	2266	2593	2712	2634	2318	2068	1905	1824	1729	1896	2275	3356	3626	3768	3657	3290	3090	2841	2522	2446	2542	2477	2595	2559	2637	2724	2710	2520	2245	1989	1896	2230	2785	3067	3089	2689	2391	2352	2345	2277	2196
254	India & Pakistan	0.79	31.943459_75.080953	cultivated	6226	5913	4956	3649	2575	1679	1360	1947	2801	4149	5399	5448	4996	4058	2964	2060	1798	1826	2874	3793	4691	5317	6243	6384	5975	4501	2363	1814	1397	1415	2019	3749	4913	5269	5303	4728	3757	2802	1851	1541	1935	2708	3627	5353	6432
254	Mesquite	0.25	26.820951_-99.993259	natural	1490	1517	1409	1479	1538	1610	1683	1766	1746	1701	1578	1506	1356	1311	1433	1696	2249	2241	2139	1869	1619	1653	1604	1731	1904	1848	1737	1654	1582	1547	1555	1503	1451	1387	1400	1586	1863	1990	2010	1847	1738	1674	1560	1492	1432
255	India & Pakistan	0.79	31.996114_75.132013	cultivated	5419	5287	4669	3598	2496	1672	1330	1742	2274	3264	4934	5315	4989	4366	3355	2480	2096	1970	2524	3386	4341	5204	6055	6219	5840	4359	3062	2285	1693	1549	1998	2745	3723	4661	4985	4895	4115	3271	2510	1886	1861	2161	2947	3973	5168
255	Mesquite	0.24	26.820951_-99.921063	natural	1612	1533	1280	1514	2010	2345	2563	2439	2163	1831	1545	1419	1398	1364	1817	2239	2450	2615	2568	2334	2172	1999	1901	1956	2054	1955	1843	1757	1775	1923	1900	1799	1596	1253	1273	1747	2401	2580	2596	2271	1987	1914	1850	1737	1559
256	India & Pakistan	0.83	31.964202_75.17669	cultivated	6324	5887	4717	3130	2131	1219	990	1143	3483	5459	6470	6278	5530	4364	2894	1842	1412	1581	2588	3868	4959	5999	7074	7001	6365	4382	2472	1750	1244	1357	1133	4470	6224	6912	6076	4925	3412	2192	1427	1572	1948	2932	3909	5787	7139
256	India & Pakistan	0.53	26.80678_78.14971	natural	1269	1226	1122	1071	1039	1009	1098	1296	1353	1942	2745	3189	3159	2800	2296	1751	1485	1445	1384	1353	1306	1263	1267	1282	1283	1234	1152	1071	1119	1194	1587	2027	3526	3694	3606	3052	2317	1965	1734	1578	1540	1395	1368	1296	1344
257	India & Pakistan	0.74	31.919525_75.219771	cultivated	5230	5305	4263	3468	2412	1775	1723	2431	3211	4123	5278	5611	5501	4991	3812	2937	2771	2609	2805	3399	3888	4862	5843	6054	5424	3445	2343	1649	1460	1583	2103	2661	4310	5881	6013	5664	4520	3541	2918	2384	2370	2579	3012	3737	4537
257	India & Pakistan	0.53	26.84241_78.247488	natural	1298	1338	1403	1307	1265	1213	1306	1580	2164	3266	3373	4034	3941	3476	2840	2309	1935	1838	1810	1777	1722	1639	1576	1504	1483	1393	1348	1309	1306	1483	1414	2967	4725	4454	3881	3305	2840	2445	2193	2005	1735	1683	1670	1592	1622
258	India & Pakistan	0.83	32.034409_75.175094	cultivated	4102	3647	2956	2510	2078	1733	1490	1780	2320	3383	4491	4267	3670	3116	2479	2096	1999	1754	1711	1915	2209	2333	2501	2565	2542	2295	2032	1682	1505	1441	1856	2213	3442	4052	4484	4333	3754	2963	2344	1845	1757	1727	2023	2529	2978
258	Mesquite	0.27	26.759174_-100.338292	natural	3065	2878	2686	3159	3800	4251	4380	4231	4009	3925	3692	3511	3390	3343	3498	3910	3903	3833	3709	3506	3361	3229	3118	3084	3339	3436	3598	3527	3478	3413	3756	3861	3684	3479	3382	3332	3954	4324	4371	4148	3776	3505	3297	3082	2923
259	India & Pakistan	0.83	31.970584_75.273225	cultivated	5653	4789	3634	2698	1836	1373	1374	2176	3575	4801	5917	6172	5665	4586	3237	2082	1645	1726	2503	3614	4785	5825	6486	6386	5882	4271	2611	1877	1349	1434	1791	3297	5272	6481	6286	5378	3682	2258	1591	1814	2213	3108	3926	5747	6895
259	Mesquite	0.27	26.759174_-100.266108	natural	2404	2212	2135	2162	3380	4221	4673	4513	3940	3110	2649	2608	2963	3264	3806	4362	4268	4144	3895	3618	3482	3336	2912	2631	2661	2746	2823	2756	2731	2548	2390	2272	2132	2011	2223	2422	3189	3835	4168	4003	3739	3483	3250	2954	2716
260	India & Pakistan	0.83	32.0376_75.26046	cultivated	5141	5257	4254	3308	2294	1619	1392	1881	3917	5214	5902	5681	5228	4227	3303	2576	2061	2069	2936	3975	4708	5106	5514	5648	5410	4226	2678	1855	1467	1663	2511	3029	3888	4739	4987	4904	4143	3153	2633	2140	2114	2608	3168	5066	6241
260	Mesquite	0.27	26.759174_-100.193923	natural	1732	1726	1710	1847	2191	2717	2984	3010	2701	2236	2005	2016	2204	2407	3015	3349	3322	3186	3001	2694	2486	2246	2102	2082	2311	2415	2543	2419	2255	2020	1887	1780	1712	1592	1611	1920	2481	2775	2886	2740	2408	2223	2185	2053	1928
261	India & Pakistan	0.83	32.080682_75.228547	cultivated	5505	5372	4755	3601	2422	1413	702	1148	2276	3576	4283	3981	3292	2845	2331	1748	1516	1692	2278	3213	4033	4552	5271	5371	4991	3757	2777	1665	1344	1443	3385	5169	4843	4637	4274	3988	3683	3118	2265	1592	1634	2156	3112	4119	5312
262	India & Pakistan	0.93	32.197162_75.292372	cultivated	5191	5210	4523	3740	2431	1873	1528	1666	1947	2583	3548	4145	4606	4758	4431	3702	2743	1822	1349	1519	2059	2672	3444	4051	4115	3613	2905	2107	1541	1586	2230	2472	3408	4342	4839	5128	4992	4279	3385	2351	1468	937	1204	2190	3342
263	India & Pakistan	0.83	32.096638_75.292372	cultivated	5832	5497	4873	3809	2714	1788	1082	1121	2036	3549	4679	5016	4811	4497	3823	3077	2301	2480	3723	4676	5225	5490	5783	5793	5349	4147	2996	2191	1643	1560	1706	2271	4017	4757	5369	5461	4983	3983	3159	2330	2392	3107	4033	4678	5230
264	India & Pakistan	0.89	32.058343_75.324284	cultivated	6003	5548	4654	3458	2530	1804	1240	1505	2472	4224	5344	5632	5442	4669	3595	2671	1804	1801	2956	4225	5207	5803	6431	6446	6090	4899	3221	2010	1414	1173	1520	2516	4277	5569	5821	5399	4190	3057	2470	2107	2537	3269	4176	5347	6444
264	India & Pakistan	0.44	26.758602_76.460271	natural	2047	1897	1687	1418	1287	1264	1351	1516	1876	2171	3391	3637	3638	3229	2661	2212	1797	1644	1645	1717	1843	2047	2179	2229	2085	1821	1516	1330	1388	1540	2154	4048	4725	4218	4060	3336	2562	2017	1791	1725	1691	1763	1949	2099	2265
265	India & Pakistan	0.89	32.008879_75.321093	cultivated	5387	4894	3867	2676	2033	1657	1714	2049	2880	4363	5198	5242	4961	4223	3287	2457	2042	2149	3035	3774	4294	4936	5520	5449	4913	3772	2795	1920	1594	1670	1650	2795	4516	5601	5827	5455	4211	3095	2363	1849	1888	2471	3344	4706	5944
265	India & Pakistan	0.44	26.73966_76.526129	natural	1497	1524	1481	1440	1434	1437	1538	1675	2031	2718	4170	4130	4117	3817	3286	2323	2100	1919	1823	1800	1726	1679	1610	1544	1550	1557	1526	1501	1478	1613	1974	3170	3343	4325	4334	3672	2394	1991	1821	1775	1746	1665	1615	1549	1549
266	India & Pakistan	0.89	32.085469_75.378535	cultivated	4876	4801	4122	3593	2974	2493	2003	2062	2258	3879	4864	4932	4897	4415	3669	3143	2817	2634	2827	3356	4088	4457	4648	4456	4000	3522	3002	2363	2138	1866	1622	1548	3100	4535	5478	5279	4806	3986	3179	2593	2327	2390	2591	3151	4349
268	India & Pakistan	0.49	26.760273_77.222223	natural	1565	1527	1593	1546	1510	1516	1692	2112	3140	3706	5106	5017	4668	4125	3345	2720	2259	2147	2075	2026	1917	1827	1725	1648	1615	1580	1525	1466	1413	2020	3547	5378	5515	4554	4483	4131	3668	3236	2775	2418	2197	2062	2051	1957	1861
270	India & Pakistan	0.53	26.804729_78.240097	natural	1685	1552	1556	1533	1523	1500	1574	1857	2001	2715	4149	4045	4068	3683	3178	2645	2291	2125	2135	1991	1837	1688	1605	1586	1597	1547	1466	1425	1345	1596	2402	3656	4347	4339	4097	3675	3241	3036	2688	2377	2126	1914	1813	1609	1538
271	India & Pakistan	0.83	30.658988_76.780284	cultivated	6077	5684	4155	2730	1834	1315	1195	1541	2217	3302	4801	5722	6431	6201	5013	3207	1504	1261	1695	2614	3788	4283	5409	5752	5843	4626	2978	1634	1109	1112	1383	2116	3043	4252	5119	5245	4497	3194	2102	1505	1538	2107	2880	4045	5164
271	Mesquite	0.27	26.697396_-100.250237	natural	1761	1577	1451	1679	2170	2668	2937	3004	2681	2172	1817	1671	1850	2430	3100	4469	5064	4783	4447	3924	3601	3447	3130	2890	2823	2656	2546	2462	2414	2393	2282	2191	1990	1809	2158	2451	3194	3483	3656	3453	3208	2855	2594	2296	2105
273	India & Pakistan	0.88	30.568771_76.824375	cultivated	4834	5199	2937	2003	1461	1266	1336	1697	2146	3070	4076	5362	5744	5318	4136	2652	1531	1208	1672	2364	3045	4566	5555	5781	4849	3562	2410	1453	1198	1490	1837	3830	3946	4597	4689	4602	4023	3144	2339	1683	1347	1606	2195	2917	3624
274	India & Pakistan	0.76	30.53453_76.778689	cultivated	6282	5634	4318	2767	1424	1042	1100	1260	1575	1300	2717	4764	5610	5648	4620	3469	2164	1502	1807	2913	3875	4843	5566	5957	5901	4692	2470	1493	1171	1317	1604	1896	2810	3570	4281	5607	6065	5627	3943	1318	1686	2463	3708	4639	5359
275	India & Pakistan	0.76	30.569633_76.748372	cultivated	4892	4167	3226	2326	2086	1956	1986	2085	2581	3172	5184	6351	6379	5815	4698	3189	1890	1831	2657	4852	6484	6499	5777	5247	4557	3621	2556	1890	1614	1866	2140	2884	3337	4896	5479	5289	4558	3291	2615	2431	2783	3505	4489	4880	5635
275	India & Pakistan	0.44	26.697396_76.501437	natural	1371	1359	1344	1279	1296	1455	1580	1763	1857	2426	2886	3270	3198	2946	2473	2073	1771	1678	1644	1624	1602	1539	1459	1375	1317	1302	1265	1298	1389	1585	2251	3291	3750	3517	3285	2846	2349	1980	1705	1644	1645	1613	1567	1456	1383
276	India & Pakistan	0.83	30.611119_76.722842	cultivated	5986	4979	3288	2058	1529	1397	1390	1565	2124	2583	4624	5650	5907	5642	4726	3502	2222	1589	1441	2078	2897	3580	4082	4328	4057	3466	2512	1700	1446	1341	1452	1531	2552	3765	4829	5055	4633	3605	2635	1763	1752	2214	3332	4278	5348
276	India & Pakistan	0.49	26.685787_77.154883	natural	1469	1421	1504	1435	1475	1533	1728	2011	2576	3457	3756	4127	4066	3702	3165	2701	2286	2143	2097	2032	1922	1789	1675	1606	1596	1565	1496	1397	1280	1808	3931	5305	6470	5128	4260	3215	2576	2264	1992	1877	1762	1662	1609	1505	1502
277	India & Pakistan	0.83	30.652605_76.698908	cultivated	3979	4451	3612	2666	1836	1509	1548	1981	2545	3366	4772	5227	5220	4737	3891	2770	1941	1739	1979	2581	3125	4112	4596	4573	4227	3291	2305	1942	1732	1731	1958	1973	3296	4412	5014	4942	4347	3505	2389	2072	1979	2343	2980	3822	4627
277	India & Pakistan	0.49	26.711554_77.264107	natural	1500	1521	1547	1460	1424	1473	1718	2135	3378	4372	6639	4596	4289	3523	2763	2311	1986	1852	1754	1661	1575	1502	1456	1432	1418	1497	1625	1781	2096	2283	3089	4912	6054	5677	5263	4472	3522	2825	2350	2107	1912	1772	1685	1588	1678
278	India & Pakistan	0.83	30.617502_76.635083	cultivated	5485	5002	3474	2383	1526	1146	1093	1196	1527	3164	4409	5118	5464	4918	3987	2623	1869	1651	2361	3609	4469	5356	5575	5352	4778	3497	2379	1660	1152	1257	1224	1279	3056	5274	6108	5610	4263	3211	2077	1626	1508	1887	2742	3901	4927
278	India & Pakistan	0.53	26.658064_77.865154	natural	1338	1072	1121	1107	1091	1076	1169	1275	2034	2878	3392	3127	2961	2767	2315	1777	1548	1525	1543	1570	1554	1490	1478	1497	1478	1404	1252	1063	1107	1193	1546	2495	2694	2883	2552	2301	1894	1666	1502	1468	1396	1376	1373	1496	1722
279	India & Pakistan	0.76	30.583994_76.65423	cultivated	5087	4037	3400	2725	1934	1285	1166	1398	1787	3653	4256	4811	4625	4087	3285	2532	1765	1439	1419	1852	2430	3730	4353	4442	3858	3019	2159	1620	1293	1314	1342	857	3210	5166	5991	5461	4120	3164	2126	1705	1562	1655	2295	2996	3879
279	India & Pakistan	0.53	26.696633_78.142538	natural	1511	1649	1685	1480	1380	1305	1461	1982	1906	1960	3617	3490	3420	3043	2620	2267	2025	2004	1955	1878	1764	1636	1554	1543	1615	1580	1451	1353	1189	1311	1874	3387	3842	3798	3529	3067	2474	2160	1957	1856	1751	1614	1547	1469	1464
280	India & Pakistan	0.76	30.532934_76.687738	cultivated	3874	3197	2642	2352	2807	2906	3025	3053	2597	3473	3871	4720	4687	4259	3175	2961	2911	3485	4234	4729	4825	4553	4165	3758	3163	2654	2291	2021	1981	2097	2315	2783	3945	4015	4426	4524	4209	3586	2343	2088	2350	3668	4509	5079	5544
281	India & Pakistan	0.76	30.470764_76.681476	cultivated	3898	3584	3171	2786	2745	2458	2157	1777	2033	2424	4491	5065	4907	4337	3324	2860	2736	2938	3480	4195	4430	4853	4767	4389	4013	2948	2207	1798	1589	1672	1730	2228	2632	3641	4274	4704	4558	3979	3284	2875	2990	3536	4169	4463	5014
282	India & Pakistan	0.76	30.453153_76.646252	cultivated	3671	3387	2887	2233	1830	1554	1435	1502	1682	3323	4435	4402	4112	3838	3536	3199	2763	2255	1873	2174	2452	3216	3823	4136	3982	3084	2278	1521	1372	1700	2500	4075	3913	4324	4233	3920	3373	2754	2415	2304	2237	2303	2611	2734	3354
283	India & Pakistan	0.67	30.521896_76.632053	cultivated	5632	5451	4659	3210	2144	1361	1033	1185	1188	1745	4624	5389	5284	4055	3318	2586	1934	1424	2082	3573	5200	5096	5262	5138	5148	4267	2706	1738	1370	1333	1614	1424	3399	4170	4699	4568	4222	3347	2655	1941	1488	1457	1935	3282	4533
284	India & Pakistan	0.67	30.537721_76.532964	cultivated	5718	5135	3967	2685	1743	1095	1115	1554	2394	3812	4988	5839	5489	4629	3161	2269	1613	2028	2939	5568	6713	6723	6384	6089	5269	3854	2386	1353	1052	1219	1509	2631	3850	4477	5165	4982	4440	3221	2375	1870	2126	3118	4216	5491	6265
284	India & Pakistan	0.5	26.726547_77.313236	natural	1416	1446	1484	1404	1375	1354	1401	1821	2653	3493	4013	3097	2924	2610	2245	1977	1800	1706	1694	1664	1652	1613	1595	1527	1526	1525	1548	1518	1650	1658	2618	3414	4782	3958	3672	3051	2479	2127	1917	1786	1682	1596	1571	1524	1541
285	India & Pakistan	0.67	30.493044_76.542537	cultivated	6287	5936	4629	2998	1804	1154	735	588	587	2480	5833	6410	6173	5388	4104	2511	1514	931	1441	2851	3553	4026	4269	4463	4586	4138	3258	2066	1216	882	762	737	711	3923	5686	6085	5790	4860	3229	1599	1210	1595	2741	3907	4853
285	India & Pakistan	0.27	25.83251_73.960487	natural	1500	1484	1509	1603	1684	1722	1727	1882	2158	2261	3679	4273	4232	3954	3519	3086	2690	2505	2162	2044	1843	1717	1651	1617	1588	1614	1574	1632	1722	1966	2794	3252	6133	5308	5260	4968	4301	3614	2862	2419	2221	1985	1939	1931	1938
286	India & Pakistan	0.62	30.430815_76.584023	cultivated	5783	5122	3794	2568	1928	1461	1199	1312	1639	2274	3364	5140	5471	5438	4666	3228	2137	1529	2093	3556	4624	5612	5682	5527	5184	4306	3108	2199	1454	1568	1699	1946	3420	4006	4476	4765	4502	3639	2782	2118	2062	2631	3520	4776	5737
286	India & Pakistan	0.27	25.770733_73.94947	natural	1514	1541	1680	1839	2131	2290	2357	1742	2191	2991	5236	5056	4874	4256	3173	2367	1938	1858	1761	1743	1704	1623	1552	1565	1528	1498	1431	1540	1793	2468	3464	4994	5085	5318	5137	4797	4314	3737	3157	2658	2268	2102	2000	1901	1814
287	India & Pakistan	0.62	30.390924_76.545729	cultivated	5656	4861	3602	2242	1799	1527	1274	697	1282	3385	5942	6372	5598	4414	3445	2742	2144	2132	2810	3710	4295	5279	5499	5530	4981	3939	2861	2041	1532	1659	2152	3870	4825	5096	5106	5445	5158	4267	3493	2427	2640	3739	4741	5376	5885
287	India & Pakistan	0.29	25.770733_74.093484	natural	2192	2095	1757	1420	1377	1486	1501	1523	1443	2231	4310	5171	3694	3133	2560	2127	1888	1803	1816	1784	1668	1568	1463	1443	1390	1353	1284	1303	1385	1587	2332	4148	5946	5894	5866	4959	3607	2612	2220	2187	2377	2671	2851	2938	2893
288	India & Pakistan	0.67	30.441984_76.488286	cultivated	4860	4276	3101	1880	1376	969	946	924	1181	1795	4197	5189	5401	3748	2935	2075	1418	1319	1499	1922	2514	3151	3796	4578	4300	3523	2379	1495	1227	1049	1032	1563	3002	3773	4346	4689	4215	3463	2781	1575	1271	2288	3277	4233	5102
288	India & Pakistan	0.31	25.770733_74.165491	natural	1185	1019	1112	1027	971	918	1047	1204	1320	1558	3115	2385	2343	2117	1788	1535	1425	1067	1131	1180	1208	1457	1663	1566	1448	1100	986	1086	1222	1429	1380	2111	2166	2650	2840	2359	2017	1807	1565	1372	1230	994	1101	1252	1564
289	India & Pakistan	0.61	30.488257_76.449992	cultivated	6010	5435	4162	2509	1514	1176	1139	1785	3090	4323	6574	7465	7402	5164	3740	1977	1195	945	1775	3381	4924	5858	6630	6548	5959	4571	2422	1667	1246	1244	1281	1122	5576	7602	7919	5787	4992	3766	2756	1678	1962	3134	4545	5956	6773
289	India & Pakistan	0.31	25.708955_73.9385	natural	1490	1584	1673	1892	2281	2637	2837	2734	2291	2811	4375	4548	3967	3511	3120	2712	2399	2052	1817	1734	1679	1595	1539	1499	1470	1502	1499	1627	1884	2317	2945	2558	5056	4813	4505	3870	3369	2972	2555	2197	1840	1687	1629	1681	1738
290	India & Pakistan	0.61	30.465918_76.411697	cultivated	5905	5372	3844	2204	1543	1092	1036	1352	2571	4035	6035	6485	6169	4777	3590	2350	1568	1284	2107	3380	4535	5290	6080	6010	5569	4221	2541	1726	1388	1418	1740	3334	4869	6059	6035	5634	4724	3625	2879	1944	2371	3527	4422	5110	6158
290	India & Pakistan	0.33	25.708955_74.010497	natural	1358	1453	1408	1407	1557	1660	1764	1820	1977	1870	3318	3236	3009	2614	2204	1910	1741	1657	1571	1528	1459	1390	1346	1319	1276	1288	1272	1314	1428	1599	2227	3298	5306	3784	3450	3218	2704	2348	1990	1752	1697	1623	1567	1523	1482
291	India & Pakistan	0.56	30.403689_76.45797	cultivated	6213	5153	3348	2038	1434	1220	1296	1864	2749	4201	5451	6006	5795	4964	3697	2587	1580	1698	2532	3976	4931	6032	6610	6721	6217	4763	2904	1666	1206	1366	1591	3402	5762	6477	6373	5916	5127	4004	2839	1762	1680	3077	4659	6011	6997
292	India & Pakistan	0.62	30.351034_76.501051	cultivated	5741	5017	3460	2264	1678	1462	1384	1622	2187	3585	5200	5816	5848	5101	3973	2950	1938	1502	2703	4492	5459	6162	6067	5845	5803	4816	3223	1630	1248	1366	1819	2586	4613	4984	5481	5632	5063	4174	2849	1865	1402	2077	3219	4854	5624
293	India & Pakistan	0.56	30.397307_76.314364	cultivated	5132	4231	3194	1999	1413	1031	1071	786	2194	3535	6314	6559	6241	4581	3308	2190	1926	2368	3204	4003	4948	5667	5843	5651	4870	3667	2405	1605	1002	1051	1603	4634	5665	5998	5647	5253	4461	3483	2588	2080	2286	3117	4127	5224	6367
294	India & Pakistan	0.51	30.374968_76.263304	cultivated	5313	4888	3207	2041	1518	975	1310	1890	3763	5334	6899	6765	6322	4467	3343	1968	1516	1596	2263	3315	4417	5263	5498	5377	4611	3718	2501	1697	1259	1478	2236	4300	6190	6012	5543	4945	4305	3610	3079	2540	2780	3315	4094	4520	5151
295	India & Pakistan	0.51	30.328695_76.298408	cultivated	5340	4809	3765	2521	1843	1486	1551	2448	3127	4455	5584	5722	5403	4315	3393	2535	2002	2175	2901	3702	4281	4627	5335	5298	4908	3730	2375	1619	1333	1428	2149	5134	5525	5379	4953	4654	4186	3390	2815	2159	2346	3236	4147	5297	6326
295	India & Pakistan	0.33	25.585775_74.62976	natural	2924	2613	1827	1429	1275	1188	1203	1182	1129	1179	938	911	878	763	862	1066	1493	2167	2527	3029	3345	3331	3242	2811	2324	1996	1671	1361	1259	1244	1378	1704	1847	3055	1878	1824	1360	1011	777	680	656	739	987	1179	1597
296	India & Pakistan	0.56	30.277636_76.338298	cultivated	5550	4806	3818	2661	1857	1506	1662	2684	3721	5413	6416	6445	5840	4639	3155	2137	1694	2313	3332	4514	5163	5670	5698	5420	4840	3953	2803	1954	1444	1453	2657	4784	5613	5802	5501	5070	4263	3205	2530	1981	2411	3509	4724	5478	6499
297	India & Pakistan	0.47	30.23615_76.298408	cultivated	5820	4856	3591	2457	1604	623	668	1870	4340	5789	6508	6482	5887	4742	3293	2384	2081	2945	4122	5163	5979	6573	6488	6053	4980	3684	2305	1484	1012	1350	1822	4639	5913	6134	5864	5444	4507	3513	2900	2632	3158	4214	5128	5580	6746
297	India & Pakistan	0.35	25.461845_75.046364	natural	1324	1289	1258	1231	1229	1257	1324	1435	1715	2074	2502	2561	2414	2102	1746	1508	1370	1390	1339	1386	1422	1398	1382	1335	1276	1271	1231	1169	1153	1223	1411	1526	2839	4541	3219	2554	2004	1868	1775	1692	1611	1520	1420	1362	1485
298	India & Pakistan	0.47	30.26168_76.258518	cultivated	5667	4703	3490	2522	1658	996	1116	1681	2578	3875	5207	5382	5117	4385	3407	2437	1899	1974	2691	3694	4687	5397	5718	5595	4849	3819	2552	1730	1149	1301	1813	3386	4462	4839	5173	4916	4068	3190	2540	2221	2721	3476	4424	5030	6212
298	India & Pakistan	0.38	25.461845_75.406136	natural	1147	1132	1143	1152	1212	1283	1375	1479	1572	1965	2085	1924	1905	1766	1602	1467	1398	1337	1355	1368	1339	1267	1220	1159	1141	1129	1101	1074	1081	1218	1611	1683	3032	3153	3066	2813	2528	2242	2056	1852	1715	1647	1596	1523	1451
299	India & Pakistan	0.51	30.314335_76.210649	cultivated	4782	4361	3842	2706	1555	1148	1152	1204	3838	5799	6406	6190	5495	4520	3265	2251	1891	2410	3482	4572	5510	6069	5891	5472	4411	3411	2487	1652	1102	1525	2189	4303	5207	5535	5429	5275	4548	3626	2848	2011	2199	3135	4327	5688	6576
300	India & Pakistan	0.47	30.277636_76.129273	cultivated	4860	4074	3034	2150	1526	1033	1325	2344	3381	4160	4770	4774	4566	4038	3268	2530	1777	2068	2950	3996	4749	4931	5121	5235	4713	3933	2356	1566	1152	1401	1845	3806	5727	6396	5791	5147	4303	3386	2743	2319	2504	3280	4343	4873	6014
301	India & Pakistan	0.47	30.252451_76.169222	cultivated	5550	4711	3616	2300	1565	1066	1084	1671	2701	4888	6140	6357	5730	4385	2725	1653	1053	1341	2443	3956	5031	5864	6103	6178	5627	4601	3103	1852	621	719	1032	125	4568	6771	7201	5991	4482	3077	2096	1395	1481	2695	4423	5420	6844
301	India & Pakistan	0.37	25.400067_75.035464	natural	1817	1561	1248	1270	1249	1250	1295	1366	1583	1909	3012	3018	2950	2719	2182	1820	1616	1499	1426	1372	1305	1288	1287	1270	1235	1201	1167	1152	1172	1211	1242	1201	3279	4919	3969	3615	2843	2150	1737	1442	1378	1349	1299	1341	1405
302	India & Pakistan	0.47	30.186077_76.21453	cultivated	6146	5320	3698	2377	1533	987	1264	2655	3795	4991	5647	5384	5024	4317	3199	2593	2163	2402	3342	4517	5395	6157	6513	6605	6122	5124	3472	1608	999	1085	1619	4025	5383	5565	5465	5244	4569	3695	2814	2035	2463	3631	4979	6074	7088
302	India & Pakistan	0.4	25.379312_75.385994	natural	1022	1025	1010	1033	1100	1144	1159	1153	1113	1049	1533	1720	1697	1608	1459	1258	1167	1128	1086	1038	1000	986	1002	1009	1011	992	976	975	982	1033	1123	1237	1402	1973	2126	2056	1873	1645	1495	1396	1338	1270	1226	1161	1168
303	India & Pakistan	0.47	30.148391_76.161185	cultivated	4905	4378	3275	2115	1501	1180	1302	1739	2378	3483	4366	4853	4444	3803	2814	2053	1596	1737	2257	3160	3888	4642	5014	4950	4434	3487	2353	1608	1119	1449	1891	3843	4555	4888	4988	4803	4341	3282	2529	1767	1780	2529	3676	4576	5323
303	Mesquite	0.38	25.322997_-98.333779	natural	2869	2758	2831	2922	2965	3108	3489	3780	3785	3643	3107	2843	2924	2874	2640	2366	2165	2069	2069	2090	2167	2246	2367	2429	2446	2352	2178	2027	1913	2158	1945	2266	2554	2790	3066	3546	3550	3554	3316	2831	2441	2296	2133	2001	1914
304	India & Pakistan	0.43	30.181899_76.111721	cultivated	6048	5327	4185	2750	1721	780	992	1784	3267	5153	5725	6243	6115	5282	3956	2581	1896	2587	3686	5080	5792	6225	6224	5854	4894	3623	2422	1448	1167	1462	1961	3784	6838	6939	6275	5713	5218	4169	3298	2448	2580	3557	4802	5692	7061
305	India & Pakistan	0.43	30.234554_76.071831	cultivated	5260	4390	3113	2133	1380	618	752	1622	4314	5282	6172	6023	5634	4726	3548	2593	1955	2386	3493	4535	5560	6333	6556	6299	5388	4019	2345	1531	1074	1159	1847	3864	5560	6288	6427	5795	4822	3526	2688	1906	2151	3187	4685	5694	6849
306	India & Pakistan	0.43	30.202642_76.00641	cultivated	4597	3910	3065	2105	1434	1112	1350	1854	2561	3384	4154	4324	4129	3578	2918	2151	1388	1380	2038	2865	3845	4723	4710	4466	3607	2647	2096	1443	1079	1474	1816	3559	4733	4979	4935	4510	3806	2992	2236	1767	1741	2140	3112	4161	5185
307	India & Pakistan	0.43	30.143239_76.059004	cultivated	5392	4668	3449	2455	1790	1023	1279	2150	3373	4609	5621	6098	5889	4818	3543	2447	1902	2643	3965	5210	5960	6366	6198	5441	4341	2921	1965	1244	1224	1081	2036	3653	6781	6727	6494	5059	4070	3145	2483	2446	3256	4247	5367	5934	6331
307	Mesquite	0.4	25.276512_-98.248824	natural	1597	2725	4482	5838	5293	3843	2842	3607	3580	3803	3352	2672	2446	1830	1766	1639	1289	1118	1075	1073	1130	1229	1283	1473	1965	2238	2340	2257	1944	1986	2763	3054	3057	2580	2612	2862	2647	2309	2061	1598	1493	1545	1438	1339	1328
308	India & Pakistan	0.43	30.111151_76.116583	cultivated	5323	4653	3463	2300	1579	1135	1408	2207	3100	4074	4554	4779	4717	4258	3427	2527	1892	1760	2172	2985	3903	4435	5047	5151	4696	3673	2352	1336	1203	1491	1907	3869	4758	4992	4648	4472	4077	3372	2780	2020	2164	2941	3873	4689	5897
308	Mesquite	0.4	25.221126_-98.475259	natural	2869	2539	2645	2992	3343	3602	3775	3487	3220	2894	2881	2900	2950	3222	3435	3711	3597	3196	3010	3104	3154	3102	2955	2773	2790	2742	2684	2748	2872	2887	2810	2482	2255	2229	2661	3196	3381	3288	3034	2785	2724	2643	2532	2413	2334
309	India & Pakistan	0.39	30.06861_76.067841	cultivated	4612	4395	3744	2674	1774	1222	1435	1961	2837	3999	6176	4328	4092	3987	3091	2329	1512	1672	2291	3062	3716	4405	4688	4674	4144	3211	2122	1467	1034	1326	1693	3343	4198	4565	4583	4242	3709	2899	2239	1760	1857	2390	3102	3964	4604
309	Mesquite	0.4	25.214734_-98.234735	natural	3034	3621	4018	4527	4378	4209	4390	4641	4841	4132	2594	2756	2934	2740	2513	2519	2634	2655	2654	2451	2436	2505	2505	2559	2609	2725	2716	2650	2395	2440	2790	3032	3112	2987	3645	4065	4276	4035	3457	2795	2675	2680	2737	2569	2337
310	India & Pakistan	0.43	30.107727_76.020664	cultivated	5915	4743	3755	2478	1501	824	1053	1829	2884	4173	5850	6498	6087	4890	3418	2390	1691	2232	3316	4506	5284	5742	5910	5455	4643	3534	2250	1302	1232	1219	1182	3474	4894	5314	5628	5407	4426	3524	2845	2331	2796	3797	4806	5516	6827
311	India & Pakistan	0.4	30.165943_75.952957	cultivated	5872	5047	3801	2600	1726	809	888	1073	2726	4790	6562	6397	5454	4093	2792	1949	1610	1941	2957	4448	5388	6255	6406	6291	5746	4426	2755	1253	826	917	1461	4182	5393	5663	5372	5100	4530	3632	2674	2029	2053	2844	4084	5275	6388
311	India & Pakistan	0.44	25.214734_76.225568	natural	2007	1862	1852	1888	1931	2020	2210	2548	3224	3599	3615	4287	3917	3193	2746	2474	2589	2551	2482	2434	2214	2080	1983	1945	1936	1938	1839	1749	1574	1693	2234	3557	4890	4294	4265	4035	3734	3425	3326	3246	3128	2814	2533	2246	2150
312	India & Pakistan	0.4	30.129236_75.886389	cultivated	5815	5340	4139	2752	1735	905	1077	1775	2782	4035	4751	5270	4967	4074	3129	2454	1867	2163	3196	4656	5787	6212	5765	5203	4362	3739	2781	1810	952	1159	1466	3096	4410	4931	5182	4853	3993	3121	2394	1878	2470	3615	4814	5437	6218
313	India & Pakistan	0.36	30.084566_75.941788	cultivated	5265	4305	3219	2201	1550	996	1103	1609	2485	4049	5611	6188	5736	4632	3233	1963	1273	1721	2788	4080	5156	5860	5889	5613	4801	3713	2633	1636	991	1385	1531	3062	4435	4830	5142	4946	4211	3241	2129	1561	1948	2893	4012	5313	6271
313	Mesquite	0.4	25.152957_-98.50832	natural	2422	2405	2538	2704	2762	3040	3372	3611	3815	4033	3868	3841	3730	3517	3338	3379	3218	3216	3298	3294	3210	3011	2871	2782	2659	2777	2930	3077	3288	3071	3101	2881	2817	2870	3173	3345	3747	3857	4246	4126	3980	3429	2927	2633	2412
314	India & Pakistan	0.39	30.031911_75.989656	cultivated	5014	4489	3525	2160	1431	989	1028	1347	2569	4163	6277	6260	6006	5138	3590	1856	1578	2269	3371	4418	5530	6134	6277	5710	4544	3067	1660	1100	1000	1056	1921	7317	7169	5545	5247	4769	4181	3308	2423	1876	2307	3284	4389	5560	6291
314	Mesquite	0.4	25.152957_-98.436417	natural	2153	2351	2669	2847	2842	3026	3286	3492	3334	2900	2631	2344	2385	2553	2502	2556	2333	2287	2393	2477	2516	2474	2461	2438	2368	2429	2433	2439	2453	2458	2348	2299	2162	2133	2294	2635	3277	3472	3528	3419	3081	2840	2683	2447	2341
315	India & Pakistan	0.36	29.97766_75.924236	cultivated	5350	4781	3646	2561	1732	1113	1105	1378	2039	3224	6083	6122	5741	4888	3955	2492	1738	1547	2072	3005	4218	5138	5776	5663	5011	3478	1979	1267	1071	1079	1313	2174	3880	4527	4874	4984	4569	3678	2793	1940	1835	2414	3350	4160	4972
316	India & Pakistan	0.36	30.019146_75.874772	cultivated	4963	4323	3523	2305	1520	1196	1146	1087	1883	3235	7586	7061	6455	5329	4299	2666	1790	1683	2204	3132	4027	4700	4941	5001	4384	3544	2523	1584	1006	1080	1456	3160	4209	4704	4971	4958	4551	3587	2728	2016	1745	2414	3644	5016	5844
317	India & Pakistan	0.36	30.057441_75.820521	cultivated	5342	4429	3168	2183	1430	949	1089	1513	2704	4645	7614	5671	5890	4976	3789	2206	1434	1230	1778	3185	4784	5922	6312	6100	5197	4018	2706	1696	968	1197	1563	2893	4576	5048	5431	5444	4726	3702	2624	1890	2092	3243	4511	5660	6226
318	India & Pakistan	0.34	30.029727_75.760335	cultivated	5039	4235	3366	2284	1463	851	920	1259	1992	3437	5858	6495	6185	5156	3521	1840	1676	2183	3201	4336	5296	6241	6325	5955	5035	3515	2112	1280	861	1170	1661	3268	4374	4798	5100	4875	4122	3170	2309	1744	2246	3407	4650	5428	6059
319	India & Pakistan	0.34	30.001594_75.798182	cultivated	4824	3730	2720	1847	1260	900	899	798	1574	2803	5926	6055	5804	4974	3660	1957	1133	1181	1939	3349	4512	5360	5765	5532	4864	3552	1719	1131	1001	1119	1482	2256	3853	4315	4891	4982	4288	3344	2258	1426	1546	2349	3395	4888	5783
320	India & Pakistan	0.36	29.937769_75.846051	cultivated	4720	4383	3583	2128	1409	1049	1110	1552	2241	2754	4034	5203	5234	4823	4002	2653	1660	1290	1870	3191	4512	5102	5581	5415	4938	3221	1835	1280	994	1034	1267	2118	3552	4011	4445	4545	4131	3407	2537	1610	1546	2128	3107	4782	5775
321	India & Pakistan	0.31	29.887222_75.787472	cultivated	4120	4220	3245	1858	1222	876	840	1174	1615	2374	3488	4545	4767	4522	3782	2742	1676	1024	1174	2117	3363	4403	4760	4589	4031	2952	1779	1189	952	940	1185	1407	2953	3721	4202	4429	3985	3171	2424	1593	1368	1724	2086	2385	3218
322	India & Pakistan	0.31	29.921813_75.743931	cultivated	5025	4641	3728	2287	1476	1327	1095	1517	2061	2895	4786	5107	5470	5191	4381	3093	1795	1263	1644	2488	3747	5034	5714	5640	4937	3555	2183	1413	1078	1094	1524	2155	3601	4735	5177	5315	4842	3957	2913	1859	1579	2225	3110	4202	5251
323	India & Pakistan	0.34	29.979255_75.707232	cultivated	5340	4990	4038	2397	1437	1029	928	1127	1718	2432	5051	5751	6189	5714	4735	3096	1703	1422	2327	3753	5264	6093	6586	6615	5460	3515	1813	1103	1033	1012	1318	1658	3867	4656	5275	5605	5150	4149	2898	1421	1060	2266	4406	6104	6820
324	India & Pakistan	0.31	29.932983_75.613091	cultivated	5374	4805	3369	2014	1379	1084	1250	1602	2354	2771	4531	4996	5084	4743	3871	2962	2256	2092	2587	3483	4514	5665	6344	6509	5180	3299	1737	1091	1134	1218	1560	2183	4357	4775	5040	4911	4280	3386	2589	1844	1720	2314	3392	4907	5680
324	India & Pakistan	0.55	25.029402_77.055648	natural	2042	1987	1976	1990	2117	2295	2620	3086	3145	4497	3459	4391	4721	4747	4249	3461	2940	2717	2646	2653	2638	2478	2317	2160	2132	2111	2163	2088	2085	2081	2353	2737	4261	4816	4843	4581	4103	3674	3217	2860	2608	2401	2213	2150	2047
325	India & Pakistan	0.31	29.880327_75.64979	cultivated	3648	3711	3181	2355	1718	1122	1105	1470	2602	2987	4555	4754	5033	4939	4437	3145	2133	1508	1420	2096	3760	4857	5294	5150	4452	3146	1755	1436	1225	1191	1632	2690	4691	4139	4686	4865	4582	3861	2665	1779	1412	1591	2304	3244	4194
325	India & Pakistan	0.57	25.032261_77.134978	natural	2116	2011	1905	1929	2042	2323	2706	3203	3466	4188	4914	5599	5373	4951	4197	3504	3117	3098	2997	2845	2615	2348	2172	2040	2062	1986	1892	1862	1779	1909	2569	4082	5248	5086	5158	4809	4300	3869	3393	3036	2819	2578	2388	2279	2146
326	India & Pakistan	0.31	29.821289_75.694467	cultivated	5234	4793	3730	2215	1367	1096	1053	1495	2352	3312	4999	5887	5755	5140	4017	2640	1788	1767	2342	3613	4696	5563	6221	6261	5304	3245	1709	1232	1000	1069	1431	2469	3712	4820	5446	5684	5239	4262	3149	1867	1363	1922	3016	4781	5531
326	Mesquite	0.45	24.985656_-98.677434	natural	2347	2413	2311	2221	2242	2382	2609	2809	2947	2913	2756	2564	2565	2657	3049	3392	3391	3137	2900	2701	2686	2649	2621	2542	2510	2418	2374	2448	2480	2533	2549	2500	2368	2060	2279	2631	2962	3328	3376	3231	3002	2639	2460	2380	2259
327	India & Pakistan	0.31	29.78459_75.643408	cultivated	5381	4907	4132	2439	1601	1263	1003	1322	2075	2740	5231	5776	5500	5109	4331	3180	2265	1431	1638	2806	3963	4913	5688	5735	5416	3953	2320	1502	1057	1098	1661	2942	4152	4882	5436	5301	4804	3738	2540	1792	1650	1945	2996	4328	5407
327	Mesquite	0.41	24.980998_-98.629781	natural	2214	2181	2204	2012	1852	1885	2283	2540	2594	2427	2144	2186	2409	2610	2927	2892	2765	2514	2230	2046	2004	1998	2052	2079	2071	2148	2219	2308	2242	1914	1800	1698	1496	1498	1692	1960	2543	2930	2918	2802	2589	2156	2102	2061	1998
328	India & Pakistan	0.31	29.827672_75.592348	cultivated	4549	4987	4822	2615	1720	1218	1144	1297	1726	2651	4507	4983	5460	5437	4481	3310	2183	1568	2022	3486	4935	5945	6834	6891	5754	4055	2285	1526	1052	964	1221	1656	3068	4043	4719	5057	4841	3903	2970	2132	1831	2625	3581	5024	5798
328	Mesquite	0.41	24.972447_-98.526271	natural	2472	2301	2200	2067	2175	2607	3701	4283	4392	4089	3262	2673	3103	3465	3696	3752	3539	3332	3211	3192	3192	3049	2793	2579	2365	2182	2082	2021	1938	1891	2042	2247	2105	2221	2628	4101	5375	5670	5675	5126	4916	4433	3699	3141	2900
329	India & Pakistan	0.31	29.877136_75.560436	cultivated	5003	5937	4214	2431	1343	882	905	1313	2159	2799	5516	5690	6002	5888	5249	4125	2669	1580	1235	1924	2844	4130	4973	5508	5155	4210	2799	1246	811	985	1323	2468	2956	4881	5768	6046	5639	4973	4111	3270	2378	1786	1759	2346	3158
330	India & Pakistan	0.31	29.846819_75.499802	cultivated	2949	2930	2833	1835	1574	1210	1076	1123	1577	2694	3935	3810	4602	4713	4063	2163	1405	1546	2284	2742	3039	2890	3031	3543	3440	2951	1897	1295	1089	1102	1229	2639	3027	3664	4123	4126	3755	3025	2295	1809	1369	1563	2043	2897	3665
330	India & Pakistan	0.55	24.982827_77.0419	natural	2330	2229	2116	2202	2391	2709	3227	3608	4272	5455	5762	5906	5555	4961	4086	3559	3228	3041	3016	2994	2887	2813	2606	2387	2319	2233	2155	2115	2271	2547	2763	4627	3812	4689	4882	4707	4386	4020	3440	3150	2974	2808	2611	2488	2349
331	India & Pakistan	0.31	29.798951_75.534906	cultivated	3823	4307	3543	2778	1862	519	32	1370	1781	2127	4090	4256	3976	3870	3512	3073	2341	1733	1332	1414	2954	3702	5170	5632	4870	3142	1878	1320	1084	1149	1833	2860	3865	4398	4542	4410	4024	3503	2871	2110	1557	1125	1371	2556	3782
331	India & Pakistan	0.59	24.928822_77.141898	natural	2570	2235	1730	1806	1903	2011	2167	2388	2516	2948	4918	5852	5208	3901	3041	2677	2517	2452	2419	2333	2224	2089	1996	1887	1901	1868	1840	1819	1708	1649	1892	2468	3907	4056	4133	3739	3315	2783	2514	2335	2207	2082	2035	2021	1970
332	India & Pakistan	0.29	29.746295_75.576392	cultivated	5194	4749	3873	1985	1280	1152	1003	1328	1532	3106	3633	4278	4201	4010	3465	2753	2018	1591	1542	2300	3164	4474	5416	5429	4825	3007	1825	1179	999	1019	1371	1836	3317	4044	4508	4512	4181	3414	2549	1864	1243	1313	2156	3314	4515
332	India & Pakistan	0.57	24.974943_77.252994	natural	2123	2032	2009	2058	2204	2428	2731	3514	3672	3744	5238	5767	6049	5870	5194	4241	3259	2741	2713	2774	2691	2539	2356	2221	2231	2223	2222	2175	2113	2512	3434	6000	6206	6642	6475	5915	5099	4247	3411	2893	2629	2405	2246	2141	2082
333	India & Pakistan	0.29	29.70803_75.53198	cultivated	6067	5546	3926	2295	1582	1204	1183	1553	2257	3675	5920	5824	5451	4895	4129	3095	1907	1419	1911	3387	5076	5911	6597	6603	5759	3777	2287	1408	1123	1392	1816	3971	4886	5280	5589	5223	4453	3316	2144	1378	1221	1466	3007	4932	5877
333	Mesquite	0.48	24.905847_-98.742377	natural	2270	2175	1981	1828	2074	2491	2654	2715	2388	2414	2569	2693	2893	3027	3023	3167	2949	2821	2994	3098	3073	2904	2588	2247	2119	2140	2289	2323	2326	2154	1970	1860	1770	1784	1917	3182	4112	4413	4102	3709	3553	3308	3010	2916	2811
334	India & Pakistan	0.28	29.75906_75.464699	cultivated	5846	5459	3660	2210	1531	1116	915	1390	2020	4353	4389	4957	4918	4709	4085	3279	2239	1648	1950	3230	4614	5661	6472	6584	5665	3724	1914	1114	842	1018	1470	1936	4167	4969	5483	5446	4859	3759	2849	2102	1598	1435	2134	4119	5774
334	Mesquite	0.48	24.905847_-98.670513	natural	2050	2021	2032	1917	2212	2689	2942	3009	2730	2153	2144	2204	2195	2532	2873	3017	3026	2975	2790	2795	2707	2634	2507	2436	2304	2240	2223	2376	2415	2349	2250	2183	1967	1709	1625	2698	3319	3472	3340	3198	3088	2894	2568	2309	2053
335	India & Pakistan	0.31	29.809785_75.430256	cultivated	5807	5288	3665	2149	1460	1067	935	1251	1641	892	3543	4274	4768	4922	4173	3034	2181	1370	1346	2013	3012	4338	5447	5829	5416	3418	1918	1271	1045	1270	1575	2520	3494	3879	4141	4196	3956	3378	2622	1834	1281	1492	2464	3729	4594
335	Mesquite	0.45	24.905847_-98.59865	natural	3242	2677	2218	1997	2255	2725	3009	3132	2880	2753	3062	3346	3651	4101	4434	4681	4695	4444	4109	3958	3796	3571	3144	2751	2347	2179	2166	2280	2238	2238	2125	2159	2029	2066	2440	3141	4158	4741	4868	4636	4059	3572	3064	2545	2240
336	India & Pakistan	0.28	29.767038_75.372153	cultivated	5580	5194	3748	2284	1567	1136	982	1206	1602	2264	4601	5367	5268	4722	3945	3059	2204	1502	1381	2908	4670	5669	6301	6213	5246	3321	1891	1201	1002	772	1170	1408	2718	3763	4547	4802	4372	3519	2658	2034	1577	1510	2030	3967	5212
336	Mesquite	0.45	24.905847_-98.526786	natural	2399	2232	2105	1910	2015	2120	2246	2349	2349	2288	2306	2433	2593	2857	3129	3319	3323	3270	3149	3099	3011	2888	2624	2316	2175	2029	1900	1815	1778	1858	1969	2134	2217	2136	2451	2886	3307	3473	3446	3280	3132	2983	2792	2705	2590
337	India & Pakistan	0.28	29.663883_75.438136	cultivated	5359	5527	4433	2814	2030	1343	889	1540	2449	3526	4596	4717	4749	4570	3932	3236	2346	1687	1435	2027	3022	4170	5391	5928	5645	4137	2513	1629	1129	1069	1608	2652	3763	4812	5187	5333	4829	4210	3438	2695	2017	1971	2427	3687	4910
337	India & Pakistan	0.56	24.908012_77.040562	natural	2035	2024	1971	1939	2003	2116	2382	3096	4231	5219	6812	6739	6026	4981	4132	3431	2959	2731	2642	2633	2567	2487	2349	2172	2173	2170	2108	2043	1941	1818	2339	3890	4874	5283	5199	4887	4394	3823	3160	2763	2566	2444	2318	2264	2178
338	India & Pakistan	0.28	29.613859_75.378535	cultivated	4642	4242	3651	1861	1206	1001	882	1147	1567	2160	3696	4201	4253	3982	3240	2534	1658	1205	1128	1652	2575	3577	4450	5177	4974	3327	1866	1212	1055	1377	1600	4141	4198	3936	3917	3731	3049	2441	1561	1179	1303	1830	2592	3776	4705
339	India & Pakistan	0.28	29.666312_75.332626	cultivated	5684	5108	3766	2261	1459	1217	1052	1472	2296	3949	5025	5408	5279	4759	4024	3105	2423	1666	2327	3999	5376	6036	6565	6298	5440	3569	2073	1276	1042	919	1433	2392	3753	4615	4953	4820	4079	3074	2271	1582	1280	1598	2569	5034	6259
339	India & Pakistan	0.61	24.905847_77.323188	natural	1894	1819	1737	1733	1708	1698	2133	2735	4773	5180	5339	5737	5773	5419	4779	3945	3308	2968	2849	2736	2734	2620	2585	2353	2018	1832	1779	1765	1767	2046	3386	8092	6445	6168	5552	5005	4228	3710	3207	2767	2470	2188	2087	2009	1962
340	India & Pakistan	0.28	29.720766_75.301946	cultivated	2110	2178	2098	1523	1193	1031	990	1261	1825	1882	2680	2956	3012	2851	2468	1931	1366	980	1067	1242	1435	1628	2131	2517	2531	2264	1592	936	981	1048	2237	1870	3355	3594	3503	3091	2374	2188	1686	1291	1066	1014	1557	1956	2579
340	India & Pakistan	0.61	24.905847_77.395051	natural	1511	1471	1447	1438	1435	1398	1386	1511	1882	4045	3138	3666	4255	4327	4175	3688	2894	2330	2189	2170	2156	2009	1672	1397	1366	1438	1413	1461	1477	1656	2559	4663	4808	4951	4732	4446	3962	3453	2981	2551	2340	2151	1906	1697	1561
341	India & Pakistan	0.27	29.680875_75.236525	cultivated	5122	4219	2624	1956	1392	1255	1021	1382	1840	2803	3987	4607	4831	4590	3751	2506	1754	1398	1745	2644	4418	5481	5901	5440	4387	2870	2018	1316	876	1065	1394	2239	3333	3856	4354	4460	3948	3012	1809	1176	1036	1460	2633	4153	5925
342	India & Pakistan	0.27	29.626624_75.279607	cultivated	4835	5356	5290	2819	1936	849	841	1271	1730	2004	4053	4955	5463	5630	4965	3741	2565	1536	1531	2390	3433	4469	5461	5942	5984	4481	2615	1427	908	848	1350	2178	2856	4075	4947	5559	5532	4908	4068	2888	1879	2001	2664	3679	4812
342	Mesquite	0.48	24.844069_-98.801866	natural	2547	2357	2158	2085	2278	2668	3097	3230	3159	3006	3008	3044	3057	3290	3556	3910	3947	3823	3531	3509	3535	3408	3153	2897	2395	2476	2839	3275	3484	3540	3114	2538	2169	1954	2415	3100	3968	4407	4433	4241	3980	3585	3237	2937	2554
343	India & Pakistan	0.27	29.57716_75.32588	cultivated	5426	4859	3293	1996	1366	1152	1017	1315	2077	2853	3484	3874	4014	3833	3271	2610	1781	1182	1418	2372	3879	5030	5876	5871	4838	3035	1736	1114	1141	1058	1442	2623	3328	4120	4627	4380	3912	2973	2110	1656	1202	1120	2392	4157	5519
343	Mesquite	0.45	24.844069_-98.586302	natural	2683	2526	2289	2024	2180	2657	2922	3021	2657	2583	2765	2921	3002	3209	3343	3506	3375	3215	3095	3053	2956	2782	2510	2210	1982	1920	1967	2122	2250	2397	2413	2382	2283	2054	2190	2607	3434	3957	4123	3866	2572	2392	2172	2005	1917
344	India & Pakistan	0.25	29.534079_75.273225	cultivated	5680	4710	3319	1890	1359	1201	1111	1227	1370	3402	4162	4530	4511	4803	4670	4127	3325	1861	1468	2124	2998	3749	4397	5107	5597	5026	3381	1343	1059	591	625	742	2192	4007	5189	5192	4605	3516	2191	1395	988	1220	2213	4305	5601
344	India & Pakistan	0.59	24.844069_77.24165	natural	2035	1948	1919	1960	2052	2224	2421	2649	2850	5387	4988	5373	5496	5160	4558	3854	3004	2513	2418	2472	2421	2378	2247	2093	2054	1979	2014	2013	2058	2262	2647	4896	4934	5311	5436	5190	4551	3719	2986	2511	2318	2213	2089	2055	1969
345	India & Pakistan	0.25	29.581947_75.226952	cultivated	2827	2665	2340	1663	1164	909	751	993	1236	1662	2936	2680	2149	1726	1375	1281	1174	1244	1147	1456	1926	2364	2906	3760	3971	3312	1497	947	873	963	933	1777	1034	3339	4064	3655	2269	1439	1173	1038	1182	1357	1735	2198	2555
345	India & Pakistan	0.61	24.844069_77.313505	natural	1931	1752	1807	1633	1725	1851	2132	2597	2250	2711	5255	5884	5423	4460	3441	2737	2365	2152	2022	1964	2007	2053	2058	1942	1807	1606	1560	1558	1582	1685	1897	2734	4128	5036	4908	4340	3759	3215	3053	2806	2639	2501	2384	2306	2205
346	India & Pakistan	0.27	29.639389_75.179083	cultivated	4449	4708	3739	2376	1484	1046	920	1244	1764	2701	4269	4723	4899	4481	3737	2651	1837	1329	1561	2401	3781	4579	5095	5217	5244	4175	2538	1125	817	1123	1421	3209	3910	4659	4871	4644	4033	3117	2389	1878	1598	1723	2353	3725	4871
346	India & Pakistan	0.61	24.844069_77.385359	natural	2489	2068	1677	1605	1567	1700	1916	2863	5003	6484	6759	6350	5970	5364	4641	3987	3428	2979	2628	2369	2164	2039	1934	1836	1749	1691	1630	1609	1584	1813	2125	3323	4089	5339	5746	5556	5165	4543	3917	3318	2813	2391	2210	2316	2374
347	India & Pakistan	0.24	29.601094_75.107281	cultivated	6045	5835	4098	2451	1848	1278	872	1253	1886	2476	4764	5918	6128	5691	4440	3327	2087	1531	1780	2786	4505	6009	6558	6349	5676	3900	2210	1326	946	1114	1472	2798	4086	5142	5527	5305	4659	3595	2414	1708	1324	1467	2614	5107	6596
348	India & Pakistan	0.25	29.559608_75.148767	cultivated	5755	5083	3878	2719	1880	1442	1038	1416	2250	3776	4844	5642	5398	4816	3692	2551	1596	1636	2174	3800	5499	6132	6426	5996	5441	3911	2401	1624	1139	1112	1759	3136	4779	5786	5824	5016	3915	2579	1873	1738	1990	2687	3918	4892	5596
349	India & Pakistan	0.25	29.506953_75.196635	cultivated	5094	5116	4548	2940	2268	1655	1152	1502	1938	3667	4476	4800	4495	3970	3244	2621	2017	1814	1992	2742	3500	4385	4974	5515	5824	5046	3327	1514	1084	1207	2453	3802	4505	5221	5329	4811	3936	2773	1956	1403	1569	2127	3055	4487	5401
350	India & Pakistan	0.25	29.455893_75.143182	cultivated	4140	4244	3759	2493	1117	851	977	1129	1410	2094	2797	5687	4802	3144	2493	2170	2145	1963	1897	2365	3272	4037	4674	4936	4572	3596	1864	1088	935	1365	2314	3534	4763	5258	5063	4486	3344	2554	2014	1797	1583	1519	1872	2306	3115
350	Mesquite	0.5	24.782291_-98.861362	natural	3085	2852	2784	2531	2745	3258	3711	4016	3908	3935	4058	4303	4209	4045	4030	4112	4067	3947	3791	3967	3859	3724	3325	3041	2670	2606	2820	3840	4373	4999	4807	4343	3986	3421	3832	4331	4701	4872	4629	4030	3677	3229	2946	2871	2855
351	India & Pakistan	0.24	29.50899_75.06778	cultivated	6002	5302	3626	2269	1618	1403	1532	2335	3516	4489	5213	5276	5049	4481	3430	2461	1594	1495	2255	3536	5342	6024	6579	6433	5828	4140	2239	1536	1251	1226	1827	2837	3996	4915	5649	5340	4576	3596	2139	1328	1640	2256	4301	5671	6396
351	Mesquite	0.48	24.782291_-98.789516	natural	2517	2559	2637	2665	2899	3065	3118	2983	2801	2900	3135	3271	3341	3162	3129	3278	3375	3379	3308	3282	3191	3061	2789	2547	2276	2278	2525	3046	3481	3877	3871	3725	3530	3222	3509	3998	4344	4539	4349	4047	4073	3773	3430	3165	2840
352	India & Pakistan	0.24	29.48621_75.042658	cultivated	5040	4668	3755	2182	1344	1145	979	1312	1742	2863	4014	4937	5196	4864	3695	2676	1489	1179	1641	2643	4040	5043	5748	5646	5113	3556	1989	1276	1023	1203	2004	3404	4299	4879	5212	4826	4119	2965	1907	1184	1431	2203	3421	4738	5903
352	Mesquite	0.48	24.782291_-98.717671	natural	2849	2677	2627	2476	2671	3146	3669	3874	3836	3548	3676	3760	3775	3732	3829	4086	4184	4183	4008	3975	3913	3703	3343	2913	2356	2307	2721	3608	4099	4648	4251	3862	3386	3041	3178	3930	4396	4743	4582	4295	3865	3512	3289	3153	2923
353	India & Pakistan	0.23	29.417599_75.084144	cultivated	3466	2993	2183	1664	1164	568	733	817	1034	1509	2655	1618	2138	2179	2004	1790	1497	1175	1040	1155	1077	1546	2264	2895	2816	2349	1517	721	814	1085	1456	2490	2818	3018	2756	2347	1863	1697	1678	1586	1440	1250	962	1167	1399
353	Mesquite	0.47	24.782291_-98.645825	natural	2733	2601	2431	2333	2554	2860	3349	3572	3646	3421	3280	3204	3111	3088	3434	4020	4236	4258	4077	3883	3725	3518	3103	2737	2361	2178	2574	3419	3914	4368	4216	3712	3338	2890	3020	3853	4360	4588	4252	3550	3220	2910	2656	2483	2301
354	India & Pakistan	0.23	29.376112_75.021915	cultivated	3027	2564	1984	1541	1080	764	770	836	1169	1692	2890	1759	2129	2056	1774	1467	1137	899	998	1079	1250	2046	2710	2985	2850	2162	1298	808	696	800	1032	1669	3798	3763	3384	2720	2203	1816	1559	1369	1206	1102	1186	1651	2029
354	India & Pakistan	0.61	24.782291_77.375687	natural	1762	1563	1520	1475	1562	1642	1882	2201	2897	3832	3881	5562	5236	4900	4026	3381	2860	2692	2486	2425	2243	2105	2028	1825	1714	1651	1584	1534	1543	1589	1776	2519	3241	4741	4933	4755	4349	4012	3513	3158	2697	2400	2219	2145	2000
355	India & Pakistan	0.24	29.43515_74.980429	cultivated	3735	2834	2181	1740	1233	937	285	866	1095	1451	2163	2299	2099	2336	2258	1939	1579	1082	869	1132	1544	2195	2710	2889	2558	2061	1211	828	757	890	1092	1620	3493	3267	3441	3249	2728	2047	1577	1105	1106	1200	1796	2218	2692
356	India & Pakistan	0.22	29.484278_74.95251	cultivated	5270	4745	3948	2926	2096	1551	1105	1893	3061	3867	4406	4534	4483	4327	3543	2860	2212	2094	2710	3582	4476	5248	5655	5527	4864	3604	2462	1808	1619	1543	2046	3310	3963	4659	5084	4845	4216	3316	2281	1605	1727	2419	3353	4543	5404
357	India & Pakistan	0.22	29.449511_74.881501	cultivated	6280	5461	3990	2218	1448	1211	886	1116	884	2413	3618	4984	5452	5575	4649	3461	2058	1052	1198	3293	5163	6238	7049	6814	6189	4068	2116	1325	918	848	1166	1789	3414	4651	6037	6199	5592	4178	2382	1430	1039	1575	3681	5566	6595
358	India & Pakistan	0.21	29.398451_74.927774	cultivated	4525	4697	4391	3071	1259	738	786	837	1272	1645	3025	2246	2824	2855	2570	2111	1532	1043	1171	1641	2365	2966	3758	4408	4525	3952	2606	999	830	756	1907	367	2857	4720	5544	4762	3551	2196	1512	1074	1176	1437	2205	3293	4270
358	India & Pakistan	0.64	24.772041_77.968397	natural	1865	1831	1767	1771	1803	2016	2342	2892	3549	3918	5603	6156	6138	5632	4708	3844	3118	2651	2428	2372	2259	2187	2070	1970	1914	1850	1628	1715	1847	2612	4089	5368	6307	6466	6333	5689	4759	3634	2838	2308	2119	2153	2089	2030	1986
359	India & Pakistan	0.21	29.342605_74.95809	cultivated	3855	3685	3020	1971	1056	778	853	952	988	1320	2137	2173	2200	2080	1764	1467	1341	1323	1598	2058	2804	3807	4480	4570	4079	2866	1859	857	705	967	1225	2922	4061	4401	4211	3525	2818	2144	1849	1640	1518	1463	1701	2782	3788
359	India & Pakistan	0.64	24.768689_78.054176	natural	2036	1991	1923	1899	1972	2012	2251	2622	3138	4250	5891	6467	6524	5805	4978	3984	3313	2892	2723	2513	2295	2125	2062	1958	1848	1743	1547	1566	1679	2159	3543	5415	6604	5926	5924	5663	4951	4361	3765	3225	2834	2639	2358	2212	2232
360	India & Pakistan	0.21	29.336222_74.838419	cultivated	3558	3439	2919	1950	1373	607	812	906	1001	1990	2763	3082	3538	3553	3131	2499	1609	1022	1058	1541	2204	3033	3524	3630	3318	2585	1836	1147	774	1030	1447	2637	3254	3813	3974	3719	2931	2281	1760	1571	1430	1470	1513	1997	3151
360	Mesquite	0.5	24.720514_-98.920864	natural	3632	3665	3689	3662	3551	3525	4079	4471	4780	4864	4786	4482	4409	4485	4594	4505	4379	4069	3948	3984	3966	3837	3759	3598	3419	3167	3023	3885	4644	5198	4783	4843	4796	4643	4912	5001	4933	5064	4896	4555	4339	4240	4103	4002	3912
361	India & Pakistan	0.2	29.325053_74.790551	cultivated	2020	2128	1852	1503	1055	726	740	822	874	1117	1388	1640	1685	1561	1423	1298	1161	1062	968	960	1191	1614	1997	2085	1787	1395	994	729	661	902	1026	1382	1760	1905	1908	1716	1438	1264	1136	1111	1125	1102	1187	1427	1786
361	Mesquite	0.5	24.720514_-98.849028	natural	3021	2807	2793	2741	3076	3471	3811	3988	3994	3964	4332	4263	4352	3992	3825	3749	3613	3438	3479	3515	3492	3336	3126	2860	2442	2378	2447	3622	4516	4869	4489	4285	4146	3911	4288	4591	4672	4847	4483	4188	4060	3775	3487	3347	3174
362	India & Pakistan	0.21	29.410535_74.826495	cultivated	5237	5240	4385	2838	1839	1523	1029	1398	1964	4010	4451	4996	5167	4877	4332	3585	2695	1971	1921	2350	3114	4221	5110	5693	5988	5098	3299	1476	839	950	1481	3077	4475	5341	5516	5105	4375	3315	2472	1779	1366	1435	2042	3141	4967
362	Mesquite	0.48	24.720514_-98.777191	natural	3133	3101	3082	2914	2924	3114	3332	3489	3630	3731	3895	4002	3953	3851	3748	3692	3671	3620	3598	3647	3694	3567	3248	2919	2530	2323	2505	3629	4578	4783	4259	3962	3791	3696	3901	4365	4724	4820	4551	4345	4332	4128	3811	3367	3090
363	India & Pakistan	0.21	28.163205_74.442604	cultivated	826	823	797	803	815	831	827	810	775	807	950	1723	2148	2221	1947	1627	1293	1139	1041	996	968	938	922	916	906	874	812	782	817	967	1244	1520	1652	2151	2631	2654	2403	1911	1582	1445	1362	1316	1283	1227	1180
363	Mesquite	0.48	24.720514_-98.705355	natural	3287	3113	2993	2903	2464	3074	3916	4821	4676	4610	4351	4149	4104	4036	3966	4067	4067	3882	3724	3683	3641	3439	3088	2719	2286	2160	2410	3708	4491	4756	4505	4367	4137	3747	3726	4245	4588	5054	4919	4687	4391	3977	3649	3234	3006
364	India & Pakistan	0.22	28.117243_74.489565	cultivated	808	841	851	886	872	860	821	795	752	844	1290	1816	1975	1883	1626	1417	1237	1109	1060	990	928	903	885	876	848	831	788	785	832	936	1059	1232	1615	1988	2066	2054	1895	1642	1402	1273	1211	1142	1079	1026	984
365	India & Pakistan	0.23	28.08527_74.520539	cultivated	820	813	861	864	861	839	821	826	857	1137	1509	1715	1860	1772	1620	1468	1223	1065	989	932	874	848	843	883	882	880	843	846	846	1013	1431	2006	2415	2719	2715	2551	2072	1582	1382	1243	1205	1150	1132	1075	1007
366	India & Pakistan	0.23	28.036311_74.529532	cultivated	887	865	899	889	890	881	860	855	866	1295	2050	2204	2119	1918	1584	1435	1268	1103	1053	1027	996	971	956	953	933	921	865	892	955	1098	1395	1969	2492	3008	3385	3200	2637	1724	1414	1308	1282	1256	1233	1186	1136
366	India & Pakistan	0.65	24.70752_77.970631	natural	2156	1964	1857	1865	1916	2130	2493	3024	3730	4585	5400	5825	6005	5646	4925	4223	3497	3163	3140	3063	2840	2515	2227	2042	1924	1872	1706	1810	1983	2418	3060	3413	6602	6745	5830	5616	4965	4628	4183	3807	3439	3090	2776	2653	2412
367	India & Pakistan	0.22	28.040307_74.446601	cultivated	861	876	883	893	885	859	855	875	947	1120	1513	1763	1849	1792	1576	1377	1255	1130	1076	1029	993	957	934	948	936	894	861	855	939	992	1066	889	1157	1750	1910	1770	1555	1308	1149	1132	1098	1092	1061	1016	968
367	India & Pakistan	0.65	24.720514_78.156235	natural	2496	2232	1996	2054	1978	2083	2252	2505	2958	3639	4540	4727	4580	4027	3413	2954	2681	2507	2458	2250	2083	2050	2021	1959	1885	1818	1765	1773	1796	1909	2148	2483	3887	4331	4527	4278	3793	3297	2697	2299	2238	2245	2208	2245	2199
368	India & Pakistan	0.23	28.087268_74.576493	cultivated	893	795	860	864	874	868	863	839	852	1217	1645	1823	1900	1695	1459	1235	1054	951	927	891	886	870	868	878	866	875	852	898	947	1078	1383	1761	2199	2659	2859	2768	2314	1781	1538	1391	1346	1267	1235	1156	1087
369	India & Pakistan	0.23	28.036311_74.583487	cultivated	823	836	872	877	886	879	866	859	992	1476	2153	2351	2309	2100	1801	1474	1215	1055	997	993	967	952	943	943	915	886	827	858	962	1176	1528	1804	1567	2727	2904	2909	2271	1528	1281	1167	1115	1107	1081	1054	1034
370	India & Pakistan	0.25	28.032314_74.652429	cultivated	814	826	860	883	901	897	884	887	826	1049	1547	2043	2290	2286	1807	1415	1248	1099	986	937	879	859	865	874	888	881	847	863	896	1091	1532	2323	2463	3068	3275	3030	2369	1513	1338	1301	1262	1230	1164	1090	1068
370	Mesquite	0.5	24.658736_-98.980374	natural	2502	2431	2454	2409	2315	2680	3408	3600	3705	3629	3690	3919	4066	4099	4095	4101	4008	3774	3521	3426	3223	2947	2584	2274	1959	2001	2281	3421	4284	4327	3889	3114	2635	2450	2783	3286	3779	4103	3974	3405	3139	2899	2682	2411	2180
371	India & Pakistan	0.25	28.032314_74.694395	cultivated	854	839	867	858	871	879	886	897	998	1323	1679	1784	1849	1768	1619	1434	1206	1055	1009	950	903	870	860	893	896	875	807	823	864	1069	1500	2100	3006	4033	4068	3542	2529	1769	1392	1277	1228	1220	1192	1134	1091
371	Mesquite	0.5	24.658736_-98.908546	natural	3107	2714	2558	2545	2544	2697	3513	4345	4345	4360	4278	4279	4371	4382	4290	4160	3951	3666	3607	3691	3587	3396	3019	2650	2372	2276	2551	3656	4571	4864	4489	4145	3676	3913	4348	4617	4627	4490	4069	3791	3834	3757	3619	3332	2942
372	India & Pakistan	0.25	28.089267_74.698391	cultivated	853	823	879	862	870	875	874	894	898	1051	1258	1363	1472	1487	1384	1296	1143	1034	974	916	859	846	844	866	861	861	838	889	1030	1293	1651	2026	1692	2638	3191	2942	2125	1482	1157	1065	1074	1069	1041	983	959
372	Mesquite	0.5	24.658736_-98.836719	natural	3460	3029	2825	2609	2571	3467	4548	5605	5521	5278	5038	4868	4907	4877	4720	4543	4307	4135	4033	3947	3862	3699	3421	3129	2777	2476	2574	3651	4786	5360	4672	4594	4502	4536	4861	5038	5015	5102	4899	4539	4262	4004	3749	3658	3655
373	India & Pakistan	0.25	28.086269_74.763337	cultivated	874	911	879	893	893	889	877	873	868	960	1268	1481	1630	1623	1466	1319	1209	1095	1020	941	882	876	871	919	923	923	910	925	974	1074	1370	2352	2867	3186	3157	2776	1938	1408	1168	1145	1191	1178	1144	1063	1038
373	Mesquite	0.48	24.658736_-98.764891	natural	3469	3354	3202	3057	2448	3575	4624	5248	5015	4792	4933	4919	4878	4896	4724	4430	4202	3845	3707	3920	3879	3724	3335	2949	2606	2452	2705	4000	5138	5806	5346	4951	4514	4246	4444	5065	5302	5155	4695	4408	4539	4300	3905	3661	3381
374	India & Pakistan	0.23	28.131232_74.735361	cultivated	821	827	869	841	861	869	875	868	876	1033	1359	1625	1799	1797	1565	1388	1248	1145	1068	998	941	905	879	883	885	878	860	931	1010	1169	1423	1573	2174	3562	3732	3381	2507	1893	1344	1249	1262	1233	1149	1051	1010
374	India & Pakistan	0.4	24.656113_74.235524	natural	1511	1522	1527	1437	1427	1441	1437	1417	1239	1681	2250	3286	2990	2758	2395	2034	1815	1659	1577	1566	1543	1534	1527	1480	1489	1515	1490	1469	1453	1450	1839	3032	3779	4061	3833	3321	2516	2086	1830	1660	1638	1653	1663	1712	1710
375	India & Pakistan	0.25	28.038309_74.78432	cultivated	852	894	957	959	939	940	911	949	1022	1166	1367	1680	1806	1780	1560	1319	1125	1105	1123	1092	1042	950	898	915	911	893	864	897	933	1074	1289	1601	2713	3150	3219	2937	2345	1800	1531	1389	1335	1328	1292	1216	1154
375	India & Pakistan	0.65	24.673732_77.955116	natural	1958	1850	1725	1912	2202	2494	2846	3017	3636	4143	5064	4982	4833	4369	3778	3337	2928	2661	2590	2493	2357	2238	2084	1938	1853	1797	1579	1681	2147	3437	4615	4811	5257	4728	4702	4535	4170	3706	3246	2803	2516	2434	2320	2233	2117
376	India & Pakistan	0.26	28.038309_74.833279	cultivated	892	914	901	922	926	932	887	950	1073	1551	2157	2696	2564	2257	1653	1348	1182	1151	1075	1010	937	906	886	921	916	919	878	920	872	1060	1432	2048	3041	3384	3248	2886	2334	1818	1422	1393	1354	1308	1256	1180	1119
376	India & Pakistan	0.65	24.635183_77.993265	natural	1675	1662	1636	1598	1582	1753	2078	2613	3440	3986	4655	4021	3922	3494	2990	2588	2281	2047	1952	1961	1921	1893	1817	1733	1672	1613	1431	1596	1950	2736	3652	4203	4521	4443	4237	3856	3388	2945	2538	2189	1977	1878	1831	1791	1776
377	India & Pakistan	0.26	28.100258_74.814295	cultivated	961	899	948	937	934	941	940	957	993	1037	1567	2062	2395	2475	2242	1761	1412	1234	1107	1042	967	963	997	1019	1014	964	914	903	893	983	1335	2158	3368	3852	4134	3884	3105	2015	1387	1265	1242	1238	1197	1134	1095
377	India & Pakistan	0.65	24.658736_78.074675	natural	2613	2127	1623	1702	1731	1785	1892	2181	2320	2800	4203	4991	4512	3865	3090	2549	2206	1982	1972	1967	2023	2076	2049	1955	1787	1630	1464	1530	1732	2139	2696	3034	4096	3693	4150	3846	3270	2704	2210	1862	1904	1953	1960	1938	1910
378	India & Pakistan	0.24	28.144221_74.807301	cultivated	834	857	891	896	896	927	938	957	934	863	1275	1798	2234	2318	2031	1728	1480	1253	1103	1032	942	918	905	928	920	883	852	942	1037	1266	1595	2235	3102	3759	3993	3775	3036	2011	1558	1368	1290	1250	1198	1142	1090
378	India & Pakistan	0.65	24.642851_78.124695	natural	2042	1930	1828	1820	1851	1986	2264	2609	3286	3397	4963	5638	5740	5147	4251	3569	3049	2737	2708	2625	2490	2351	2186	2047	1976	1906	1756	1806	1915	2498	3541	5183	6877	6235	5671	5183	4857	4211	3417	2737	2432	2452	2397	2309	2189
379	India & Pakistan	0.23	28.178193_74.738358	cultivated	872	852	855	858	857	862	862	843	844	988	1341	1611	1772	1776	1559	1381	1236	1091	1017	965	959	1024	1035	1022	882	804	790	868	979	1178	1441	1578	2332	2727	2765	2575	2210	1743	1422	1275	1180	1160	1109	1058	1004
379	India & Pakistan	0.65	24.639389_78.192335	natural	1879	1930	1973	1894	1954	2007	2120	2187	2584	2327	5846	6763	5726	4457	3889	3284	2896	2656	2576	2531	2418	2318	2187	2066	1962	1889	1781	1709	1666	1670	2141	3149	5275	4098	4438	4459	4156	3710	3163	2664	2388	2359	2336	2339	2289
380	India & Pakistan	0.24	28.192181_74.866252	cultivated	837	844	869	891	903	895	881	859	848	918	1489	1934	2115	2131	1841	1563	1388	1200	1069	991	925	889	867	883	873	876	885	908	927	1008	1062	1178	1845	2394	2648	2453	2110	1647	1432	1283	1204	1128	1074	1011	960
381	India & Pakistan	0.24	28.138226_74.871248	cultivated	943	885	855	873	882	889	886	851	884	968	1295	2201	2698	2632	2250	1799	1471	1338	1198	1117	1024	969	954	960	953	928	887	889	879	969	1189	1440	2075	3172	3561	3409	2678	1718	1461	1336	1250	1207	1158	1127	1114
381	Mesquite	0.51	24.596959_-99.03989	natural	2912	3147	3687	3537	3363	3395	4002	4803	5266	5394	5104	4747	4789	4939	4917	4668	4145	3523	3145	3505	3563	3482	3228	3165	3115	3035	3304	3791	4213	4572	4536	4363	4114	3975	4180	4441	4697	4894	4653	4220	3892	3549	3278	3145	2948
382	India & Pakistan	0.26	28.08527_74.906219	cultivated	912	928	905	926	950	955	970	963	990	1015	1446	2392	2780	2574	1885	1470	1322	1306	1252	1194	1136	1090	1076	1060	1030	988	979	975	985	1071	1162	1614	2342	3895	4089	3657	2646	1964	1490	1325	1345	1384	1430	1375	1309
383	India & Pakistan	0.24	28.190183_74.950182	cultivated	875	884	899	931	958	973	961	926	929	1202	1588	1906	2082	2041	1804	1578	1372	1220	1102	1033	950	926	934	945	920	910	899	935	988	1069	1149	1190	1598	2648	3084	3040	2468	1910	1430	1264	1193	1149	1096	1045	1014
383	Mesquite	0.5	24.596959_-98.896253	natural	2605	2268	2048	2072	2705	3608	4328	4615	4338	4265	4244	4479	4500	4483	4342	4119	3810	3512	3366	3320	3246	3119	2866	2511	2302	1966	2040	2665	4547	4844	4230	4332	3984	4105	4613	4862	4823	4817	4299	3717	3585	3216	2922	2812	2700
384	India & Pakistan	0.25	28.115245_74.991148	cultivated	978	1024	1002	978	995	996	994	979	1010	1073	1762	2479	2692	2347	1666	1423	1352	1272	1201	1141	1067	1032	1022	1034	1015	979	951	942	962	1042	1488	3229	4208	3830	3432	2960	2332	1857	1637	1497	1477	1422	1398	1352	1319
384	Mesquite	0.5	24.596959_-98.824434	natural	1847	1657	1596	1802	2217	2964	3320	3287	2993	2788	2815	3133	3300	3393	3204	3189	3009	2787	2625	2584	2491	2362	2113	1886	1509	1406	2114	3138	4204	4013	3342	2993	2631	2725	3738	4591	4806	4680	3895	3463	3447	3112	2885	2370	1999
385	India & Pakistan	0.27	28.040307_75.033113	cultivated	1008	1034	1067	1012	990	976	971	1011	1098	1234	1528	2447	2772	2741	2361	1799	1525	1384	1343	1287	1270	1307	1297	1242	1136	1040	985	1026	1042	1161	1449	2139	3722	3972	3814	3135	2413	1719	1489	1402	1372	1335	1330	1273	1268
385	India & Pakistan	0.66	24.598197_78.149236	natural	2020	1989	1930	1940	2088	2254	2535	2886	3395	3973	5500	5618	5542	5105	4437	3885	3458	3133	2944	2859	2660	2455	2287	2139	2044	1960	1882	1815	1785	2074	3213	6481	7422	6406	5747	5290	4916	4407	3811	3319	2958	2774	2539	2403	2247
386	India & Pakistan	0.27	28.03731_75.096061	cultivated	1908	1437	1054	1094	1002	1023	986	989	1105	1299	1916	3414	4052	3743	2445	1652	1426	1323	1305	1334	1363	1411	1530	1603	1464	1370	1104	1071	1274	1234	2501	3912	4731	4102	4091	3466	2624	1867	1596	1458	1395	1481	1573	1581	1570
386	India & Pakistan	0.66	24.596959_78.208609	natural	1986	1906	1883	1862	1928	2051	2408	2685	4029	5107	6466	6758	6581	5871	4904	3952	3372	2836	2542	2349	2163	2026	1935	1877	1833	1772	1682	1589	1687	1982	2917	5568	7547	4054	5149	5260	5427	4851	4093	3267	2692	2461	2209	1970	1973
387	India & Pakistan	0.25	28.12124_75.087068	cultivated	1020	996	1025	991	975	975	966	977	1054	1124	1546	2533	2877	2853	2474	1872	1532	1370	1243	1228	1212	1249	1214	1167	1049	1041	1041	1138	1221	1314	1511	1789	3342	5196	5291	4343	2921	1884	1604	1452	1384	1367	1311	1244	1180
388	India & Pakistan	0.25	28.180191_75.080074	cultivated	1007	1007	1041	1031	1006	986	950	892	930	1111	2077	3515	3881	3110	1973	1483	1354	1310	1280	1246	1230	1239	1182	1109	967	935	947	1103	1175	1403	1921	2618	3644	3490	3346	2953	2351	1826	1501	1296	1318	1279	1235	1159	1104
389	India & Pakistan	0.26	28.191182_75.171998	cultivated	1897	1952	1638	1256	1052	1000	995	1009	1072	1077	1620	3019	3633	3348	2262	1658	1335	1224	1228	1378	1572	1924	2370	2529	2348	1953	1371	1082	1098	1095	1866	3217	4336	4178	4105	3445	2631	1863	1570	1415	1356	1469	1614	1774	1972
390	India & Pakistan	0.26	28.118243_75.174995	cultivated	1260	1389	1378	1110	1065	1022	1000	1023	1047	1193	2082	3407	3771	3137	2035	1560	1409	1322	1268	1236	1414	1850	2029	1965	1647	1321	1138	1178	1268	1395	1610	2018	5315	5020	3951	2976	2360	1854	1625	1534	1458	1443	1393	1377	1381
391	India & Pakistan	0.28	28.043305_75.176993	cultivated	1628	1717	1656	1221	1121	1108	1112	1142	1259	1332	1890	2937	3490	3256	2523	1656	1386	1310	1418	1591	1801	2169	2270	2197	1832	1511	1157	1184	1203	1408	1723	2402	4124	4553	4325	3554	2681	1954	1617	1465	1574	1804	2048	2225	2279
392	India & Pakistan	0.28	28.047302_75.260924	cultivated	1037	1050	1079	1074	1084	1099	1094	1084	1181	1357	3274	4406	4545	3725	2564	1683	1480	1324	1201	1116	1027	1010	1100	1204	1196	1165	1027	979	1022	1090	1327	1676	3112	4190	4337	3667	2505	1713	1465	1386	1369	1372	1364	1311	1286
393	India & Pakistan	0.26	28.123239_75.257926	cultivated	2184	2098	1791	1360	1166	1084	1093	1125	1268	1518	1948	3634	4073	3551	2200	1576	1535	1398	1262	1385	1674	2066	2238	2196	1896	1542	1243	1133	1107	1184	1415	1627	2081	3178	4022	3675	2730	1861	1663	1460	1531	1880	2085	2439	2664
393	Mesquite	0.51	24.535181_-99.099414	natural	1759	1817	2148	1842	2061	2939	3232	3371	3002	3088	3446	4137	4382	4221	4022	3988	4045	3860	3523	3248	2968	2723	2431	2166	1984	1829	1866	2100	2546	3065	3743	4085	3910	3790	3783	4238	4604	4863	4485	4251	4236	4034	3708	3341	2865
394	India & Pakistan	0.26	28.202173_75.258925	cultivated	3202	3205	2674	1803	1412	1039	1084	1048	1163	1819	2685	3050	3117	2739	2203	1595	1280	1191	1341	1783	2310	2762	2880	2680	2248	1838	1429	1154	956	1066	1419	2246	3447	4597	5063	4476	3266	1971	1556	1382	1421	1456	1665	2133	2680
394	Mesquite	0.51	24.535181_-99.027604	natural	3639	3568	3525	3476	3647	4927	5899	6517	6440	6322	6514	6253	6109	5729	5412	5057	4609	4122	4173	4671	4745	4844	4579	4411	4473	4407	4475	4990	5308	5503	5517	5446	5243	5231	5445	5383	5246	5162	4969	4770	4641	4228	3884	4026	4237
395	India & Pakistan	0.27	28.20517_75.335861	cultivated	1088	1138	1163	1087	1040	1002	1007	1066	1313	2058	2666	2920	2999	2759	2140	1479	1303	1229	1175	1155	1111	1210	1407	1434	1393	1186	1039	1050	1018	1065	1257	1544	2588	2971	3307	3079	2573	1928	1718	1582	1510	1434	1370	1361	1343
395	Mesquite	0.5	24.535181_-98.955794	natural	3996	4059	4116	4544	4882	5161	5608	5962	5836	5987	5807	5353	5062	4877	4587	4615	4497	4121	3948	3812	3566	3345	3142	3241	3797	4091	4403	4690	4996	5303	5224	5042	4677	4690	5166	5160	5201	5031	4657	4340	3440	3033	3176	3188	3266
396	India & Pakistan	0.27	28.13323_75.338859	cultivated	1073	1110	1135	1096	1083	1083	1063	1057	1130	1402	2538	3133	3144	2808	2287	1890	1557	1394	1350	1264	1187	1161	1148	1141	1145	1118	1095	1095	1075	1119	1341	1669	2445	3447	4471	4253	3253	2080	1777	1616	1565	1512	1471	1409	1344
396	Mesquite	0.5	24.535181_-98.883985	natural	2032	1853	1662	2011	2570	3302	3847	3962	3801	3761	3763	3960	4030	4565	4857	4991	4714	3792	3202	3179	2945	2707	2273	1950	1793	1712	1883	3010	3621	3687	3310	3329	3082	3271	3919	4482	4600	4620	4155	3895	4130	3920	3486	3063	2494
397	India & Pakistan	0.29	28.057293_75.339858	cultivated	1961	1773	1621	1236	1262	1286	1355	1391	1510	1451	1926	4415	4384	3404	2385	1684	1413	1304	1327	1515	1845	2023	2113	2010	1797	1526	1293	1172	1202	1320	1586	2189	3695	4333	4366	3892	2950	2110	1754	1596	1610	1632	1769	1957	2461
398	India & Pakistan	0.29	28.057293_75.426286	cultivated	3478	3489	3092	1863	1366	1304	1355	1466	1687	2497	3926	4303	3984	3162	2318	1804	1480	1386	1394	1620	1947	2348	2719	2838	2630	2214	1670	1313	1271	1365	1651	2356	4435	5093	5213	4570	3434	2405	2022	1765	1671	1645	1817	2156	2544
399	India & Pakistan	0.27	28.114246_75.440275	cultivated	2182	2178	1979	1611	1313	1164	1169	1210	1329	1612	2600	3756	3775	3186	2356	1616	1499	1537	1787	2080	2265	2346	2400	2312	2158	1980	1701	1438	1479	1566	2364	4650	4455	4432	4479	3939	2964	2147	1892	1726	1739	1700	1825	2185	2368
400	India & Pakistan	0.27	28.202173_75.439276	cultivated	2319	2059	1638	1159	1054	1019	1087	1262	1461	2103	2608	3503	3599	3021	2101	1552	1300	1427	1428	1733	2058	2369	2763	2882	2646	1896	1051	930	1048	1325	1854	3930	4138	4521	4455	3670	2656	1861	1608	1400	1448	1546	1887	2242	2551
401	India & Pakistan	0.27	28.204171_75.529201	cultivated	1735	1598	1403	1190	1056	1045	1136	1203	1115	1049	1743	3396	3563	3020	2368	1732	1381	1206	1199	1390	1679	1831	1887	1738	1529	1281	1093	998	1010	1310	1915	4667	4652	4182	3598	2966	2480	2009	1726	1631	1626	1686	1726	1755	1774
401	India & Pakistan	0.71	24.557421_78.687183	natural	2216	2161	2201	2186	2221	2429	2681	2997	3470	3776	5246	5681	5857	5403	4799	4216	3620	3273	3187	2912	2753	2542	2176	1910	1768	1702	1715	1799	1869	2070	2294	3926	4986	6058	6019	5888	5427	4702	4058	3441	2907	2621	2543	2474	2400
402	India & Pakistan	0.27	28.130233_75.535196	cultivated	2483	2434	2018	1758	1381	1134	1188	1150	1193	1209	3131	4724	5204	4583	3249	2040	1626	1456	1451	1520	2049	2883	3268	3218	2636	1759	1263	1109	1084	1496	2246	4867	5092	5212	5218	4503	3445	2403	2056	1877	1741	1730	1742	2010	2594
403	India & Pakistan	0.3	28.052297_75.544188	cultivated	1627	1314	1119	1112	1148	1199	1248	1279	1247	1538	2274	4339	4007	2780	2083	1692	1538	1428	1361	1335	1484	1833	2002	1927	1660	1355	1125	1041	1142	1606	2891	6315	4958	4283	3971	3482	2882	2179	1961	1815	1768	1722	1648	1781	2103
404	India & Pakistan	0.31	28.058292_75.647103	cultivated	3704	3470	2798	1918	1441	1378	1402	1421	1441	1620	2379	4667	4823	4022	2995	2145	1705	1578	1657	2180	2948	3403	3624	3397	2896	2274	1661	1350	1460	1659	2768	5639	6187	5664	4710	3604	2643	2015	1737	1699	1751	1955	2306	2648	3126
404	Mesquite	0.51	24.473404_-99.015343	natural	1343	1429	1314	1443	1798	2629	3228	3592	3412	3379	3419	3858	3979	3914	4047	4099	4046	3768	3466	2975	2721	2479	2056	1727	1699	1610	1613	2045	2709	3162	3295	3399	2932	2845	3244	3829	3973	4136	3839	3559	3509	3479	3169	2949	2717
405	India & Pakistan	0.28	28.125237_75.639109	cultivated	4816	4908	3420	2087	1437	1237	1384	1402	1368	1653	3582	5367	5583	4509	3128	2011	1504	1454	1972	2832	3529	4284	4676	4502	3887	2828	2056	1504	1248	1611	2402	4967	6453	6027	5452	4357	3258	1853	1475	1399	1802	2372	3132	3746	4509
406	India & Pakistan	0.27	28.210166_75.630117	cultivated	4239	3838	3013	2069	1557	1225	1318	1381	1427	1378	3301	4273	4341	3598	2591	1789	1458	1462	1934	2833	3479	4167	4543	4336	3834	2740	1639	1255	1246	1653	2384	4803	5453	5455	5104	3995	2707	1872	1511	1577	1943	2442	3225	4186	4675
407	India & Pakistan	0.28	28.216161_75.705055	cultivated	4692	4477	3300	2078	1577	1417	1512	1718	1819	2446	3488	4409	5248	5128	3801	2177	1592	1371	2005	3203	4319	4870	5139	4850	4548	3281	2302	1690	1366	1654	2119	3323	4573	5270	5139	3966	2604	1749	1411	1578	1942	2523	3417	4033	4908
408	India & Pakistan	0.28	28.143222_75.72204	cultivated	3622	3304	2546	1630	1294	1277	1334	1367	1365	2006	3515	5083	5632	4743	3053	1850	1509	1416	1658	2396	3334	3911	4187	3977	3396	2651	1822	1307	1270	1571	2133	4065	5519	5579	5262	4346	3272	2063	1633	1602	1713	1966	2468	3334	4325
409	India & Pakistan	0.31	28.060291_75.733031	cultivated	2529	2092	1684	1424	1171	1134	1120	1156	1203	1309	1547	2704	3196	3238	2843	2444	1846	1478	1539	1700	1970	2441	2834	2693	2308	1753	1321	1194	1389	1722	2272	3516	3428	3484	3210	2799	2432	2049	1867	1758	1855	1938	2086	2420	2888
410	India & Pakistan	0.29	28.212165_75.809967	cultivated	1725	1420	1253	1212	1110	1118	1101	1099	1100	1308	2996	4044	4315	3792	2928	1929	1566	1389	1390	1373	1328	1315	1370	1417	1442	1411	1313	1165	1145	1423	2169	4036	4403	4492	4243	3568	2623	1717	1318	1407	1649	1845	2039	2081	2167
411	India & Pakistan	0.29	28.151215_75.817961	cultivated	1387	1348	1311	1256	1200	1163	1099	1122	1233	1509	2702	3386	3737	3517	2927	2144	1806	1676	1591	1545	1535	1622	1719	1705	1538	1377	1201	1225	1368	1695	2271	3498	3631	3750	3541	3092	2555	1952	1769	1613	1601	1595	1584	1599	1595
412	India & Pakistan	0.32	28.070283_75.931866	cultivated	4514	3996	2766	1543	1167	1126	1200	1302	1533	1971	3159	3568	3427	2989	2232	1616	1575	2027	2912	3492	4270	4397	4562	4506	4043	3175	1637	1215	1080	1289	1520	2955	3231	3067	2336	1766	1410	1295	1253	1485	1818	2362	3000	3348	3738
412	India & Pakistan	0.77	24.43226_79.186822	natural	1777	1728	1783	1748	1692	1686	1910	2163	2819	3373	6225	6396	6025	5174	3918	3182	2711	2415	2192	2097	1955	1811	1770	1709	1640	1619	1646	1973	2730	3591	4309	5065	5397	5531	5470	5306	4713	4116	3419	2789	2316	2091	1953	1889	1875
413	India & Pakistan	0.29	28.14522_75.920875	cultivated	2353	2617	2250	1325	1141	1058	1100	1170	1365	1624	2481	2697	2599	2280	1929	1661	1523	1482	1599	1808	2197	2777	3202	3322	2747	1863	1304	1127	1258	1386	1688	2963	3064	3052	2673	2295	1895	1585	1454	1424	1493	1794	2132	2410	2615
413	India & Pakistan	0.77	24.401184_79.239006	natural	1773	1751	1766	1676	1740	1901	2203	2716	3512	4548	5695	6032	5540	4982	4199	3562	3014	2528	2187	2193	2222	2102	1939	1590	1445	1490	1540	2008	2704	3496	4535	5347	5830	6364	5905	5502	4956	4441	3888	3412	2866	2543	2308	2127	1922
414	India & Pakistan	0.29	28.222156_75.915879	cultivated	4913	5174	3564	2146	1315	1083	1200	1351	1514	2338	3933	5131	4845	4067	2996	1844	1349	1310	1604	2508	3970	4950	5357	5210	4585	3364	2022	1330	1161	1424	1816	3344	4105	4237	3931	3285	2618	1830	1394	1410	2157	3060	3560	4562	5484
414	India & Pakistan	0.79	24.411626_79.328233	natural	1807	1695	1685	1632	1631	1808	2163	2891	3910	5116	6173	5990	5563	4736	3898	3186	2716	2455	2290	2171	2045	1859	1712	1620	1565	1618	1458	1722	2366	3878	5321	6678	6433	6014	5445	4916	4201	3533	2958	2500	2149	1954	1850	1800	1756
415	India & Pakistan	0.31	28.220158_76.018794	cultivated	4797	4276	3313	1665	1175	1059	1153	1251	1543	1627	3409	3704	3582	2984	2259	1759	1335	1203	1516	2115	2676	3547	4213	4106	3629	2380	1482	1184	1177	1505	2010	4260	4202	4357	3844	3095	2386	1781	1355	1236	1311	1570	2674	3738	4624
415	India & Pakistan	0.79	24.411626_79.400025	natural	1849	1831	1800	1779	1731	2107	2645	3540	4568	4566	5534	5565	5014	4295	3564	3011	2681	2431	2290	2189	2083	1998	1901	1815	1718	1641	1580	1549	1614	1962	2665	5330	4063	5156	4643	4400	4044	3586	3057	2653	2333	2264	2122	2004	1866
416	India & Pakistan	0.31	28.165204_76.024789	cultivated	4574	4913	3662	1891	1390	1202	1264	1346	1555	1857	3704	4524	4266	3682	2713	1845	1308	1377	1852	2638	3514	4236	4877	4969	4607	3484	1881	1369	1214	1495	1866	3535	4037	4047	3429	2738	2165	1707	1466	1574	1879	2577	3680	4596	5123
416	India & Pakistan	0.8	24.411626_79.471817	natural	2070	1959	1998	1888	1945	2117	2494	2963	4150	5061	6398	6579	5975	5486	4646	4105	3643	3207	2829	2804	2670	2488	2329	2026	1813	1783	1736	1666	1714	1690	2375	4286	6166	5631	5637	5438	5104	4737	4166	3833	3386	3067	2742	2457	2331
417	India & Pakistan	0.33	28.086269_76.034781	cultivated	2747	2724	2346	1476	1250	1122	1068	1061	1254	1456	2038	3288	3189	2892	2178	1612	1261	1211	1380	1723	2077	2534	2701	2632	2277	1709	1234	1023	999	1167	1425	2537	3223	3587	3906	3065	1796	1238	1079	1315	1641	2007	2507	3003	3314
417	India & Pakistan	0.8	24.411626_79.543609	natural	2216	2038	1912	1746	1555	2047	3329	5013	6440	6190	5994	6077	5796	5224	4573	3952	3448	3039	2812	2615	2456	2261	2034	1834	1711	1632	1606	1586	1590	1648	2003	2706	4270	6689	6575	5920	5294	4804	4320	3892	3357	3031	2722	2511	2252
418	India & Pakistan	0.31	28.226153_76.124206	cultivated	4878	4288	2896	1911	1358	1126	1193	1327	1931	2339	3732	3868	3968	3505	2720	2083	1586	1709	2437	3418	4476	5133	5490	5228	4565	3368	2081	1485	1210	1522	1990	3637	5621	3306	3137	2760	2194	1659	1288	1269	1689	2455	3623	4848	5348
418	India & Pakistan	0.77	24.334362_79.189883	natural	1955	2051	2016	1878	1960	2151	2431	2660	2987	3773	4484	4530	4371	4199	3732	3371	3117	2772	2520	2381	2242	2101	1974	1822	1713	1682	1737	1866	2140	2428	3243	5256	6088	5504	5240	4879	4321	3980	3515	3178	2831	2532	2337	2199	2065
419	India & Pakistan	0.31	28.174196_76.121209	cultivated	3525	3728	3399	2506	1341	1254	1221	1257	1479	1872	3395	3282	3678	3422	2661	1993	1681	1562	1640	1720	1890	2171	2396	2395	2239	1799	1401	1180	1242	1836	2471	5389	3428	3431	3134	2469	2090	1934	1781	1885	1961	1902	1846	1638	1560
419	India & Pakistan	0.77	24.33842_79.250287	natural	1751	1705	1668	1628	1589	1774	2077	2620	3572	4682	6001	5599	5298	4263	3402	2879	2536	2318	2226	2095	2000	1894	1788	1693	1647	1629	1621	1626	1712	1840	2607	4403	5812	6009	5664	5069	4331	3752	3202	2779	2394	2258	2156	2078	2011
420	India & Pakistan	0.31	28.112248_76.130201	cultivated	4772	4473	3174	1879	1264	1034	967	1054	1416	1601	3265	3690	3874	3558	2789	2080	1388	1166	1766	2785	3841	4559	4934	4891	4466	3484	2270	1502	1025	1361	1757	3964	4478	4046	3065	2216	1642	1407	1303	1527	2066	2895	3761	4565	5129
420	India & Pakistan	0.77	24.310158_79.288839	natural	2202	2124	2098	1973	2067	2267	2530	2845	3193	3913	5095	5447	5304	4927	4469	3891	3455	3177	3024	3046	3001	2772	2420	2049	1812	1732	1711	1716	1834	2232	2865	4200	4592	6376	5119	4912	4343	4112	3702	3427	3038	2788	2660	2506	2387
421	India & Pakistan	0.35	28.080274_76.214131	cultivated	4037	4040	2806	2290	1409	1259	1254	1313	1401	1849	3149	3963	4062	3666	2935	2048	1690	1600	1952	2654	3175	3802	4142	4259	3694	2822	1830	1427	1271	1481	1987	4185	4329	4239	3817	3168	2488	2032	1679	1781	2040	2316	2855	3563	3613
421	India & Pakistan	0.79	24.349848_79.390231	natural	2010	1833	1843	1743	1797	1874	2279	2678	3957	5116	5803	5877	5475	4979	4199	3603	3271	3024	2748	2626	2389	2145	1963	1762	1649	1654	1588	1900	2445	3331	3974	3740	4775	5403	5684	5543	5221	4236	3764	3340	2972	2749	2747	2565	2505
422	India & Pakistan	0.33	28.151215_76.215131	cultivated	1912	1849	1818	1689	1559	1493	1493	1494	1550	1978	2800	3212	3290	2967	2613	2197	1957	1778	1843	2067	2335	2879	3048	3139	2735	2124	1833	1667	1568	1958	2625	3673	4195	3259	3090	2699	2389	2077	1856	1764	1643	1819	2114	2344	2477
422	India & Pakistan	0.79	24.349848_79.462014	natural	2428	2040	1814	1682	1550	1736	2770	3925	5098	5337	5347	5045	4432	3600	3013	2548	2383	2223	2311	2550	2607	2524	2221	1945	1788	1690	1652	1680	1748	1819	1964	3130	3489	4605	4193	4159	3737	3185	2827	2541	2307	2268	2457	2745	2840
423	India & Pakistan	0.33	28.220158_76.214131	cultivated	5323	5170	3732	2409	1544	1275	1139	1120	1254	1423	2339	3822	3905	3617	2875	2052	1424	1286	1954	2919	3895	4572	5323	5522	5283	3949	2392	1366	1054	1256	1678	2186	3685	3977	3412	2820	2065	1500	1249	1318	1754	2555	3674	4682	5095
423	India & Pakistan	0.8	24.349848_79.533798	natural	1864	1833	1753	1734	1589	1759	2949	4347	5703	6225	6087	6134	5719	4878	4036	3191	2775	2452	2264	2116	1948	1814	1677	1571	1515	1524	1522	1501	1578	1834	2622	5172	5835	6176	5722	5270	4617	3940	3309	2809	2414	2315	2171	2058	2005
424	India & Pakistan	0.35	28.223155_76.306055	cultivated	5132	4947	3946	2381	1676	1332	1165	1206	1527	2652	4206	4588	4496	3848	3075	2274	1777	1632	2143	3018	4006	4723	5274	5580	5564	4650	3147	1572	1188	1521	1994	3663	4748	4676	3797	3076	2479	2052	1703	1596	1583	2111	2964	3979	4758
424	India & Pakistan	0.8	24.349848_79.605581	natural	1794	1781	1786	1746	1783	1878	2114	2607	3299	3890	4639	4665	4312	3875	3311	2804	2448	2221	2112	2009	1914	1798	1715	1615	1517	1518	1554	1577	1695	1678	2307	2724	2344	3491	3870	4036	3981	3712	3031	2568	2347	2199	2085	2063	1980
425	India & Pakistan	0.35	28.146219_76.318045	cultivated	5284	4763	3558	2065	1507	1312	1236	1331	1549	1852	4105	4144	4134	3552	2746	2100	1687	1858	2753	3961	5109	5613	6093	6050	5601	4214	2478	1524	1237	1477	2066	2076	3672	4260	3984	3356	2530	1802	1361	1431	2080	3129	4178	5131	5430
425	India & Pakistan	0.81	24.349848_79.677364	natural	1785	1807	1781	1664	1608	2193	3056	4463	5217	5846	5429	5501	5314	4794	4084	3512	2984	2642	2496	2367	2184	1987	1806	1629	1565	1544	1506	1485	1456	1718	2818	6505	7535	6777	5875	5203	4629	4038	3520	3031	2674	2446	2291	2109	1948
426	India & Pakistan	0.37	28.083272_76.318045	cultivated	1212	1278	1281	1129	1066	1041	1094	1260	1631	2243	3529	3387	3347	2925	2459	2132	1859	1855	1987	2000	1933	1768	1601	1522	1470	1331	1231	1184	1204	1268	1625	3361	3567	3700	3399	2896	2445	2094	1887	1806	1680	1635	1592	1560	1636
426	India & Pakistan	0.46	24.288071_74.42803	natural	1799	1806	1747	1848	2167	2556	2842	2974	2288	2791	5609	5810	6025	5873	5250	4495	3593	2800	2334	2211	2076	2008	1933	1822	1813	1796	1821	1870	1853	1950	2294	4132	4662	6639	6943	6784	6328	5404	4400	3622	3030	2579	2435	2252	2252
427	India & Pakistan	0.37	28.084271_76.42096	cultivated	2281	2080	1774	1544	1300	1044	1104	1173	1280	1684	2454	2376	2376	2231	1920	1656	1512	1725	2323	2834	3321	3500	3506	3392	2914	2159	1279	1023	1112	1408	1731	2247	3184	2760	2456	2225	1999	1739	1597	1457	1466	1722	2033	3000	3625
427	India & Pakistan	0.47	24.288071_74.499804	natural	1889	1740	1681	1775	1935	2210	2423	3014	2360	4113	5352	7840	5808	5572	4947	4014	3292	2646	2321	2357	2253	2168	2043	1901	1873	1873	1893	1888	1866	2118	2357	4484	5837	6766	6526	6111	5647	4863	4107	3409	3046	2667	2456	2284	2171
428	India & Pakistan	0.35	28.15749_76.441129	cultivated	5081	4870	3471	1775	1257	1107	1084	1163	1423	1705	2407	3815	3340	2926	2105	1438	1126	1237	1685	2717	4297	5344	5764	5781	5201	3910	2211	1210	929	1230	1714	2091	3734	4135	2701	2120	1695	1283	1086	1485	2272	3341	4371	4949	5076
428	India & Pakistan	0.79	24.288071_79.380457	natural	2002	1910	1908	1879	1851	1900	2204	2815	5820	5778	5826	5816	5594	5233	4549	3941	3396	2945	2627	2475	2232	2012	1841	1690	1618	1620	1609	1672	1984	2387	4303	4421	7115	6028	5785	5541	4960	4341	3801	3229	2787	2529	2325	2111	2056
429	India & Pakistan	0.35	28.234565_76.431042	cultivated	5601	5209	3851	2480	1599	1207	1160	1195	1625	1979	3985	3977	3767	2997	2166	1491	1182	1294	1878	3257	4762	5529	6120	6059	5600	4312	2624	1500	1167	1500	2066	2203	3632	3638	3183	2506	1876	1410	1192	1477	2251	3256	4321	5154	5722
429	India & Pakistan	0.79	24.288071_79.452231	natural	1601	1624	1659	1609	1606	1714	2008	2633	3512	3998	4962	4851	4587	3993	3335	2741	2345	2224	2187	2190	2135	2023	1854	1749	1684	1609	1403	1533	1787	2361	3421	4793	4513	5766	5097	4622	3563	2930	2477	2232	1944	1949	2070	2234	2186
430	India & Pakistan	0.38	28.233147_76.498895	cultivated	3340	2830	2360	1907	1436	1320	1321	1417	1590	1944	2960	2500	2501	2350	2056	1932	1788	1774	2080	2300	2693	3287	3492	3465	3218	2555	1967	1566	1241	1411	1733	2146	3448	3352	2756	2255	1932	1608	1765	2158	2393	2765	3131	3241	3232
430	India & Pakistan	0.8	24.288071_79.524006	natural	1657	1640	1649	1584	1595	1759	1997	2716	3774	5339	5153	5272	4834	4268	3713	2988	2559	2406	2243	2102	1945	1754	1595	1494	1448	1480	1336	1515	1861	2632	3958	4503	6294	5716	5455	4730	3941	3391	2963	2687	2537	2307	2068	1908	1739
431	India & Pakistan	0.38	28.172198_76.50489	cultivated	4797	4278	3129	1647	1198	1014	1128	1318	1759	3078	3633	3820	3602	2999	2223	1713	1481	1863	2570	3556	4345	4881	5182	4967	4360	3116	1831	1293	1153	1483	2011	4029	4365	4566	4244	3624	3002	2205	1650	1607	2042	2833	3821	4680	5316
431	India & Pakistan	0.8	24.288071_79.59578	natural	1711	1715	1717	1694	1685	1753	1940	2383	4355	3430	3881	5071	4499	3282	2482	2162	1989	1888	1855	1813	1788	1745	1694	1630	1576	1557	1536	1537	1630	1981	3407	4477	4860	4314	3921	3454	3010	2602	2279	2058	1876	1800	1793	1773	1743
432	India & Pakistan	0.38	28.094263_76.517879	cultivated	3784	3658	2986	1895	1129	1229	1223	1354	1724	2358	3383	2772	2590	2263	1827	1486	1413	1505	2220	3257	4315	5251	5623	5458	4409	2988	1793	1365	1235	1398	1709	2196	3402	3327	2794	2333	1944	1581	1471	1294	1727	3017	4261	5191	5155
432	India & Pakistan	0.81	24.288071_79.667554	natural	1609	1775	1642	1498	1467	1459	1523	1733	2299	1998	4173	3623	3479	3010	2691	2499	2488	2351	2197	2160	2070	1974	1832	1613	1435	1390	1334	1292	1299	1591	2639	4599	5756	5605	4284	3188	2797	2192	1994	1926	2006	1996	2016	1938	1823
433	India & Pakistan	0.38	28.095739_76.606982	cultivated	4045	4310	3153	1668	1209	1057	1167	1373	1662	2236	3293	3123	2937	2688	2086	1612	1479	1593	2376	3922	5488	5949	6496	6204	5187	2980	1634	1211	1058	1350	1894	4844	3754	3345	2834	2688	2243	1734	1398	1130	1462	2627	4102	5140	5426
433	India & Pakistan	0.47	24.226293_74.418884	natural	1963	1883	1818	1948	2127	2358	2715	3159	4172	4203	3123	3617	4078	4173	4203	3783	3479	2970	2813	2792	2657	2487	2271	2006	1966	1932	1923	1956	1921	1900	2258	2585	3688	4795	5418	5153	4871	4042	3474	3129	2866	2571	2432	2330	2246
434	India & Pakistan	0.38	28.166203_76.590818	cultivated	4946	4049	2550	1389	970	1021	1146	1366	1803	2524	3253	3370	3269	2858	2126	1477	1409	1367	1933	2946	4466	5605	6085	5889	5401	3867	2223	1150	898	1260	1626	2228	3721	2708	2153	1692	1363	1104	1139	1344	1807	2595	3426	4524	5478
434	India & Pakistan	0.49	24.226293_74.490649	natural	1872	1741	1695	1724	1759	1861	2126	2848	4571	6464	6605	6878	5931	4874	3868	3347	3080	2790	2552	2468	2336	2214	2016	1909	1890	1874	1848	1829	1777	1811	2281	2770	4088	5648	5870	5710	5138	4427	3686	3049	2564	2324	2091	2031	2013
435	India & Pakistan	0.4	28.160271_76.66283	cultivated	4323	3821	2680	1743	1266	948	1014	1152	1445	1709	3197	2861	2434	2093	1615	1263	1173	1186	1622	2933	4248	4906	5276	5087	4413	3028	1459	1024	949	1303	1564	2148	3394	3337	2814	2278	1776	1402	1185	1107	1135	1453	2360	3774	4638
435	India & Pakistan	0.49	24.226293_74.562415	natural	1729	1321	1151	1280	1466	1721	2034	2342	2784	5951	8242	8166	7352	5500	4581	3869	3289	2859	2531	2490	2335	2175	2015	1753	1643	1534	1491	1428	1439	1575	1705	3603	6229	6579	6410	5582	4974	4192	3747	3224	2860	2538	2350	2232	2107
436	India & Pakistan	0.4	28.095262_76.667754	cultivated	4442	4102	2467	1655	1278	1097	1161	1291	1525	2382	3553	3103	2616	2242	1629	1208	1052	1051	1442	2733	3967	4603	5100	4955	4217	2851	1590	1067	949	1279	1686	2112	3688	2995	2474	2047	1640	1355	1193	1226	1360	1829	2590	3596	4553
436	India & Pakistan	0.47	24.164516_74.409756	natural	2041	1957	1886	1982	2089	2252	2554	3069	3281	4072	5360	5762	5461	5307	4914	4375	3828	3288	2772	2550	2352	2229	2127	2078	2032	2019	2014	2050	2349	2831	4397	5705	6186	8791	7826	6406	5229	4881	4089	3439	2881	2436	2296	2172	2156
437	India & Pakistan	0.4	28.12124_76.765173	cultivated	3596	3784	3464	2340	1482	1222	1151	1263	1688	2138	3555	4374	4444	4131	3385	2566	1945	1503	1843	2440	3260	4012	5142	5446	4556	2967	1970	1416	1203	1308	2014	4624	4966	5476	4708	4022	3050	2214	1630	1381	1480	1709	2175	2874	3890
437	India & Pakistan	0.49	24.164516_74.481513	natural	1876	1823	1799	1878	1923	2242	2778	3546	4734	5187	6058	5944	5354	4971	4531	4055	3577	3036	2588	2560	2415	2295	2110	1980	1937	1917	1913	1935	2015	2470	2984	4401	5224	5046	5062	4752	4224	3659	3189	2786	2524	2385	2234	2146	2085
438	India & Pakistan	0.4	28.17601_76.746669	cultivated	5464	5437	3786	2555	1760	1331	1121	1242	1446	2714	5822	6766	5669	4320	3006	2029	1577	1595	2210	3543	4692	5266	5735	5851	5738	4679	3054	1487	1108	1410	1885	2606	4873	4695	3942	2987	2310	1798	1434	1348	1702	2444	3759	4925	5539
438	India & Pakistan	0.49	24.164516_74.55327	natural	1525	1487	1474	1450	1460	1470	1430	1619	2145	2442	4062	4914	4992	4556	3643	2816	2418	2033	2013	2036	1887	1807	1625	1493	1486	1488	1464	1473	1564	1748	2268	2953	3961	6508	6259	5123	4102	3312	2735	2302	2076	1923	1776	1681	1594
439	India & Pakistan	0.4	28.259017_76.703697	cultivated	5026	4719	3924	2834	1644	1316	1210	1131	1560	1731	3438	4461	4726	4384	3623	2495	1632	1275	1926	3070	4282	4841	5193	5057	4759	3631	2336	1454	1162	1451	1796	3436	4759	4596	4097	3315	2434	1676	1437	1383	1667	2318	2993	3776	4729
440	India & Pakistan	0.41	28.281107_76.754183	cultivated	4853	4099	2767	1827	1296	1099	1107	1313	1249	2780	3169	3508	3460	3031	2338	1720	1358	1371	1929	2708	3632	4705	5299	5083	4341	2810	1881	1303	966	1225	1619	3475	4458	4064	3218	2320	1640	1183	1187	1182	1812	2724	3721	4933	5428
441	India & Pakistan	0.44	28.317846_76.825317	cultivated	5203	5006	3767	2792	1346	1210	1395	1833	2857	3670	5327	4952	4681	3574	2256	1776	1498	1547	1690	2928	4081	4791	5286	5357	5111	4046	2581	1510	1169	1382	1650	2293	3417	3982	3914	3290	2591	1903	1511	1656	2251	2972	3850	4450	4949
441	India & Pakistan	0.79	24.164516_79.863265	natural	3524	2522	1896	1529	1333	1441	1565	1755	2006	1916	2516	3122	3473	3262	2830	2207	2044	2440	2908	3410	3594	3326	2889	2177	1519	1261	1206	1293	1356	1541	1587	1932	2876	2851	3273	3130	2626	2113	1839	2271	3399	4279	4732	5005	4967
442	India & Pakistan	0.44	28.284105_76.883076	cultivated	4771	4490	2727	1777	1257	1089	1175	1184	2041	2967	5290	4284	4098	3317	2412	1730	1240	1165	1687	3060	4641	5275	5373	4973	4406	3254	2222	1505	1031	1438	1813	2593	4380	4254	3619	2830	2149	1559	1248	1285	1359	1912	2965	4276	5869
442	India & Pakistan	0.49	24.102738_74.544144	natural	2046	1915	1736	1750	1811	1991	2353	2745	3307	3943	5095	6074	5600	5389	4659	3995	3457	2986	2633	2437	2254	2108	1975	1828	1770	1775	1799	1832	1837	1843	1698	1636	2513	8726	7876	5339	3956	3752	3530	3271	3039	2774	2538	2360	2221
443	India & Pakistan	0.47	28.282271_76.999045	cultivated	3484	3142	2463	1814	1267	1216	1275	1707	3278	4383	4782	4414	3672	2617	2211	1915	1891	2035	2201	2557	3585	4151	4691	4639	4021	2781	1532	1296	1434	1753	2558	4232	3982	3856	3716	3283	2782	2253	1885	1594	1888	2294	2594	2709	3075
444	India & Pakistan	0.44	28.39485_76.885052	cultivated	4335	5407	2573	1650	1194	1111	1371	1776	3106	3948	4241	3533	3138	2583	1841	1408	1464	1920	2829	3957	4902	5556	5617	5292	4385	3221	2123	1218	999	1248	1700	2842	4806	5919	3927	3029	2088	1480	1316	1438	1975	2809	3456	4306	5104
444	India & Pakistan	0.81	24.092464_79.852568	natural	1900	1827	1887	1822	1900	2152	2578	3311	5134	5287	3892	4032	4086	4174	3944	3447	3071	2766	2633	2512	2414	2196	1984	1893	1728	1663	1675	1782	2068	2622	4533	5094	5663	4402	3791	3721	3599	3510	3382	3127	2913	2778	2649	2571	2497
445	India & Pakistan	0.44	28.423989_76.944025	cultivated	3071	3266	2768	1856	1447	1367	1456	1650	2177	2664	3792	4176	4151	3748	2906	1947	1574	1751	2414	3015	3571	4035	4389	4818	3919	2490	1945	1650	1537	1532	2440	4263	5467	5271	3293	2541	2044	1877	1807	1743	1769	1949	2323	2878	3501
445	India & Pakistan	0.79	24.102738_79.925237	natural	1837	1864	1858	1729	1624	2246	3232	5082	5795	5926	5825	6077	5915	5598	4899	4227	3468	2964	2629	2466	2230	2072	1903	1799	1713	1593	1560	1700	2145	2949	5546	5702	6779	6348	6083	5573	4952	4352	3768	3236	2911	2692	2495	2358	2189
446	India & Pakistan	0.47	28.379026_77.023958	cultivated	4047	4430	3188	2221	1510	1364	1426	1585	1891	2238	2904	3944	3835	3440	2717	2127	1740	1757	2006	2365	2718	3156	4173	4794	4548	3269	2423	1529	1326	1629	2170	4239	4070	3782	3263	2283	2120	1862	1713	1622	1686	2063	2600	3174	3563
446	India & Pakistan	0.49	24.040961_74.535036	natural	2054	1906	1720	1566	1470	1423	1601	1792	2064	3362	4542	5565	5201	4882	4262	3541	3010	2567	2281	2259	2150	2028	1862	1682	1627	1610	1576	1582	1758	2061	2560	4442	4379	4108	4080	3879	3691	3458	3150	2883	2681	2484	2348	2260	2170
447	India & Pakistan	0.47	28.342673_77.090271	cultivated	1837	1690	1528	1336	1174	1223	1363	1095	1616	2199	3997	3609	3947	3663	2874	2114	1776	1573	1479	1437	1500	1611	1673	1703	1617	1445	1313	1160	1108	1380	1943	4385	4087	4214	3561	3017	2414	1971	1714	1521	1473	1460	1429	1489	1756
447	India & Pakistan	0.81	24.040961_79.843732	natural	1705	1764	1843	1709	1631	2181	2976	4033	5092	5528	5639	5806	5707	5192	4488	3719	3076	2616	2365	2160	1987	1799	1632	1463	1346	1298	1297	1360	1524	2345	4722	7211	8626	6211	5992	5172	4779	4332	3872	3500	3074	2680	2325	2071	1883
448	India & Pakistan	0.49	28.440115_77.157834	cultivated	1921	2078	2096	1866	1677	1544	1742	2153	2417	3502	3661	3879	3912	3542	3038	2386	2187	2002	2267	2506	2544	2583	2681	2724	2724	2557	2197	1755	1579	1899	2546	4698	3956	3989	3800	3618	3341	3023	2565	2202	2013	1812	1918	1976	2498
448	India & Pakistan	0.81	24.040961_79.915471	natural	1846	1798	1784	1719	1731	2210	3006	4217	5337	6213	6171	6414	6608	6090	5297	4449	3609	3002	2654	2301	2052	1873	1762	1618	1539	1431	1450	1559	1788	2777	6548	6792	7691	7326	6864	6004	5422	4845	4173	3642	3059	2653	2387	2186	1961
449	India & Pakistan	0.44	28.240141_76.933534	cultivated	4819	4136	3113	1949	1491	1451	1552	2080	2285	2938	4203	4303	3865	3164	2365	1807	1797	2358	2981	3595	4075	4474	4756	4771	4563	3484	2532	1424	1426	1995	3399	7621	5607	4069	3792	3017	2278	1678	1503	1699	2105	2765	3753	4747	5040
449	India & Pakistan	0.49	23.96022_74.495435	natural	2443	2104	1912	1831	1875	1974	2123	2325	2888	3832	4731	6462	5994	5637	4516	3433	2656	2554	2494	2559	2474	2301	2155	1967	1848	1832	1837	1837	2004	2290	3091	5126	6865	6651	5329	4824	4473	4125	3565	3112	2837	2585	2577	2881	3170
450	India & Pakistan	0.51	28.600842_77.435117	cultivated	3770	4059	3466	2600	1923	1829	1928	2633	3435	1693	2782	3380	3866	4233	3906	3348	2581	1923	1786	2219	2755	3307	4207	4656	4885	3997	2821	1664	1189	1242	1731	2196	3394	3407	3388	3214	3183	2995	2728	2345	1964	1519	1665	2399	3595
450	India & Pakistan	0.49	23.979183_74.597677	natural	1482	1383	1374	1340	1364	1430	1557	1836	2141	2516	3061	3214	3197	3071	2893	2611	2355	2129	1904	1728	1567	1379	1257	1169	1190	1336	1384	1374	1289	1332	1491	1996	3267	5939	5209	4514	3159	2784	2649	2255	1877	1592	1581	1524	1543
451	India & Pakistan	0.55	28.704797_77.56973	cultivated	4588	4415	3734	2744	1942	1506	1645	2370	3139	4217	5014	5445	5325	4780	3914	2687	1939	1388	1602	2323	3113	4114	4795	4915	4722	3329	2067	1312	1306	2292	3240	3953	5385	5044	5354	5214	4931	4383	3022	2142	1399	1018	1427	2588	3776
452	India & Pakistan	0.55	28.741544_77.538542	cultivated	4342	4117	3425	2517	1698	1397	1970	2885	4331	4967	4987	4832	4406	4047	3698	3247	2770	2191	2105	2538	3489	3999	4365	4179	3719	3251	2498	1959	1500	2023	3199	5629	5983	4921	4650	4103	3673	3234	2838	2493	2124	1847	1956	2911	4265
453	India & Pakistan	0.57	28.793444_77.495583	cultivated	3850	3773	3177	2493	2147	1996	2347	2960	3440	4659	4997	4884	4557	4113	3556	2938	2543	2282	2259	2467	3109	3933	4416	4536	4136	3187	2343	1783	1635	2216	3702	7216	7693	5104	4203	3948	3758	3215	2689	2230	1976	1959	2474	3171	3962
453	India & Pakistan	0.51	23.917405_74.588598	natural	1767	1716	1661	1678	1807	1935	2255	2695	3369	4172	4509	5150	5316	5504	5159	4477	3754	3042	2388	2099	1927	1843	1737	1694	1625	1573	1607	1657	1792	2284	2785	5163	5687	5438	5417	5612	5341	4804	4280	3748	3280	3052	2648	2295	2041
454	India & Pakistan	0.56	28.752715_77.655933	cultivated	4235	4676	4354	3100	1889	1768	2174	2812	3567	4364	5007	5239	4920	4304	3583	2913	2558	2595	2909	3218	3450	3664	3994	3993	3862	3329	2739	2102	1520	2033	3012	6242	7057	5749	4874	4105	3497	3137	2788	2549	2438	2337	2652	3005	3792
455	India & Pakistan	0.57	28.799767_77.596344	cultivated	3771	3729	3312	2777	2233	1905	2325	3178	4589	5517	5376	5167	4924	4574	3996	3279	2698	2256	2344	2800	3169	3615	3908	3921	3847	3334	2748	2195	1584	2122	3501	7375	7694	5888	4900	4543	4086	3675	3163	2807	2613	2348	2371	2488	2890
455	India & Pakistan	0.54	23.855628_74.65125	natural	1310	1291	1253	1316	1323	1266	1154	1124	1246	1009	2105	3480	3767	3791	3243	2727	2375	2172	1979	1850	1694	1540	1379	1259	1153	1140	1150	1174	1415	1836	2202	4699	3142	3097	3906	4081	3963	3630	2968	2399	2044	1873	1682	1585	1574
456	India & Pakistan	0.58	28.911931_77.686591	cultivated	4557	4759	4301	3231	2110	1517	1381	1803	2652	4192	5926	5297	5279	4641	3578	2339	1602	1334	1454	1723	2484	4012	4614	4640	4290	3480	2464	1802	1182	1401	2173	4811	4227	4352	4598	4286	3991	3456	2434	1815	1439	1391	1615	2864	4347
456	India & Pakistan	0.54	23.870641_74.762463	natural	1483	1537	1472	1454	1519	1607	1877	2319	2732	3987	4594	4499	4529	4202	3610	2910	2465	2042	1812	1635	1455	1305	1305	1238	1222	1217	1201	1209	1372	1630	2765	3354	4776	4486	4566	4164	3541	2772	2276	1891	1712	1639	1561	1483	1450
457	India & Pakistan	0.58	28.862624_77.705392	cultivated	3841	3840	3648	3094	2642	2282	2649	3397	4643	6057	6456	5222	5169	4689	4015	3191	2613	2213	2105	2325	2581	3181	3779	3938	3888	3408	2786	2400	1793	2079	3018	4813	6117	5495	5234	4978	4502	4210	3446	2793	2397	2047	2351	2803	3532
457	India & Pakistan	0.82	23.855628_80.101434	natural	1749	1759	1811	1667	1681	1811	2116	2708	3688	4795	5831	6199	6052	5479	4736	3887	3289	2920	2630	2328	2126	1943	1805	1705	1637	1703	1778	1944	2031	2404	5584	6336	7055	6923	6470	5627	5314	4829	4327	3871	3176	2702	2445	2247	2046
458	India & Pakistan	0.58	28.808669_77.735367	cultivated	4345	4324	3940	3401	2474	2092	2320	3256	2871	2951	4271	4948	5089	4806	4167	3147	2804	2431	2593	3033	3382	3997	4498	4372	4311	3612	2971	2245	1638	2058	3120	6023	4736	5028	4895	4736	4542	3988	3386	2916	2625	2325	2385	2807	3660
459	India & Pakistan	0.59	28.881022_77.803243	cultivated	4259	4109	3529	2804	2326	1984	1821	2532	3265	4498	6063	4955	4739	4327	3692	3200	2861	2589	2810	3120	3573	4039	4349	4301	4032	3482	2824	2114	1786	2238	3140	5528	6512	5101	5072	4815	4271	3731	3224	2666	2427	2172	2468	2921	3582
459	India & Pakistan	0.82	23.79385_80.091722	natural	2013	1859	1692	1677	1683	1824	1903	2462	3795	5326	6306	6413	6143	5449	4564	3687	3029	2627	2439	2299	2098	1861	1632	1386	1288	1307	1338	1409	1670	1990	3677	4451	5006	7826	6875	5362	4591	4162	3635	3176	2695	2383	2210	2095	2003
460	India & Pakistan	0.58	28.901814_77.782458	cultivated	5114	5615	4393	3074	2174	1431	1556	2333	3072	4142	4375	4714	4582	4287	3642	2915	2255	1792	1895	2683	3733	4466	5048	5156	4986	4112	3024	1982	1493	1835	2648	5164	4733	4983	4827	4355	4052	3660	3100	2377	1858	1533	1891	2899	4125
460	India & Pakistan	0.83	23.79385_80.163427	natural	2268	1930	1829	1716	1760	1864	2353	2793	4598	5604	7147	6760	6393	5701	4913	4203	3596	3134	2785	2472	2225	2066	1918	1767	1562	1425	1363	1436	1857	2678	6497	6458	5818	5800	5780	5948	5912	5191	4834	4438	3923	3537	3299	3015	2806
461	India & Pakistan	0.62	28.938561_77.914218	cultivated	3682	3693	3505	2947	2518	2304	2781	3470	4316	5153	5281	5031	4858	4391	4123	3572	3040	2548	2379	2618	2794	3486	3968	4020	3774	3139	2616	2296	2077	2611	3549	6027	6952	5443	4609	4095	4063	4067	4063	3721	2937	2173	2509	3163	3880
461	India & Pakistan	0.85	23.725983_80.080649	natural	1766	1661	1388	1432	1461	1561	1740	1937	2704	2980	3497	3292	3062	2526	2232	2031	1873	1752	1632	1576	1626	1751	1810	1791	1634	1480	1464	1412	1421	1571	2068	2238	2572	4362	3929	2992	2438	2373	2285	2132	2000	1844	1752	1675	1652
462	India & Pakistan	0.62	28.976529_77.869256	cultivated	3977	3946	3305	2789	2376	2326	2957	3742	4174	5722	5197	5453	5324	4934	4363	3606	3198	2928	3056	3542	3688	3873	3629	3561	3400	3076	2720	2299	2158	2648	4840	6812	7261	5328	5098	4785	4771	4678	4347	3978	3379	2809	2640	2695	3158
462	India & Pakistan	0.84	23.732073_80.153726	natural	1815	1789	1787	1722	1735	1806	2140	2672	4473	4724	5973	6136	6060	5537	4816	4038	3378	2828	2589	2269	2045	2003	1929	1828	1774	1698	1658	1694	1951	2482	4688	5889	7342	6031	5790	5382	4936	4447	3875	3382	3025	2778	2563	2363	2119
463	India & Pakistan	0.62	29.026488_77.829289	cultivated	4074	4111	3625	2870	2494	2398	2720	3554	4333	4737	5118	5020	4941	4692	4234	3656	3137	2562	2567	2938	3237	3449	3654	3683	3671	3361	2902	2412	1978	2487	3581	5991	7671	5445	4861	4186	4371	4501	4298	3857	3133	2529	2441	2657	3249
464	India & Pakistan	0.64	28.998648_77.969714	cultivated	4264	3805	3242	2731	2297	2187	2750	3811	5487	6088	6324	5730	5412	4809	3845	3073	2467	2091	2151	2741	3156	3638	3840	3835	3743	3306	2851	2332	1875	2365	3236	6753	5605	5855	5300	4665	3766	3958	3764	3186	2612	2118	2225	2735	3656
465	India & Pakistan	0.62	29.087863_77.941186	cultivated	3275	3403	3234	2963	2682	2741	3236	4159	4872	5588	6162	5928	5597	5217	4701	4283	3742	3020	2688	2660	2652	2930	3263	3241	3163	2861	2535	2395	2545	2906	3620	4290	4982	5104	5117	4614	4810	4948	4940	4471	3479	2539	2487	2534	2709
466	India & Pakistan	0.68	29.138041_77.978813	cultivated	3650	3518	3291	2845	2477	2228	2825	3706	4288	5551	5265	5495	5337	4982	4263	3710	3269	2866	2842	3151	3359	3739	3782	3711	3546	3096	2681	2281	2079	2673	3724	6013	6991	6532	5260	4563	4231	4453	4444	4013	3240	2528	2506	2560	2898
466	India & Pakistan	0.88	23.54674_80.339753	natural	3711	3069	2277	2301	2305	2455	2817	3368	3911	4706	5753	5654	5206	5130	4869	4529	4090	3823	3642	3569	3667	3672	3410	3120	2654	2274	2185	2302	2457	3141	5732	6146	6422	6562	5189	5080	4955	4672	4304	3927	3383	3149	2988	2900	2887
467	India & Pakistan	0.68	29.194348_78.038615	cultivated	4333	3780	3067	2146	1750	1715	1960	2451	2706	4571	5035	5723	5681	4979	3639	2228	2044	2232	2910	4179	5009	5503	5610	5262	4313	3050	2050	1647	1655	2060	2239	4398	4630	4841	5160	5169	4946	4139	3225	2525	2631	3158	3916	4513	4815
468	India & Pakistan	0.67	29.094431_78.143528	cultivated	3993	4217	3231	2441	1858	1779	1934	2512	3137	3778	4634	4540	4008	3239	2977	2593	2062	1620	1464	1867	2756	3356	4307	4557	3872	2493	2277	2007	1791	1793	2722	4348	5085	4809	4361	3657	2999	2715	2301	1934	1589	1364	1470	1857	3750
468	India & Pakistan	0.87	23.484962_80.473428	natural	2354	2275	2262	2091	2133	2406	3063	4057	5265	5602	5932	6050	5773	5342	4837	4237	3784	3526	3277	3062	2936	2816	2552	2246	1965	1884	2052	2255	2523	2825	3751	7355	7908	6956	5781	4891	4711	4357	4036	3823	3481	3353	3210	3002	2824
469	India & Pakistan	0.73	29.14439_78.212471	cultivated	3866	3514	3150	2484	2148	2215	2519	2841	3689	5403	5929	5787	5538	4934	4263	3498	2833	2450	2251	2335	2603	2906	3155	3162	2948	2552	2250	2112	2299	3118	4003	4930	6124	5110	4904	4608	4050	3479	2619	2167	2087	2039	2255	2597	3453
469	India & Pakistan	0.9	23.401543_80.461522	natural	2448	2286	2266	2147	2157	2441	3017	3692	4264	5442	5851	5926	5486	4959	4326	3791	3465	3265	3137	3059	2956	2801	2554	2316	2049	1966	1971	2167	2549	3383	3665	4002	2064	3671	4562	5057	5183	4566	4162	3864	3604	3380	3167	2979	2765
470	India & Pakistan	0.73	29.200046_78.182678	cultivated	3833	3650	3146	2258	1739	1146	1728	2138	2925	4278	5701	4279	3560	2700	2188	2021	1848	1757	1745	2122	2959	3464	3705	3637	3251	2764	2270	1784	1520	1916	2963	5432	6534	5147	4066	3039	2400	2176	2137	1964	1933	1935	2254	2963	4021
471	India & Pakistan	0.8	29.273838_78.141642	cultivated	3406	3227	3141	2748	2273	2297	2981	4038	4808	5144	4658	4857	4665	4497	4254	3673	3039	2591	2368	2752	3346	3846	3835	3556	2988	2552	2330	2005	2479	3641	4968	6112	4657	5606	5519	4858	3983	3512	3028	2796	2690	2569	2624	2816	3088
471	India & Pakistan	0.9	23.361407_80.45416	natural	2553	2463	2475	2320	2292	2581	3126	3884	4657	5495	6321	6338	5980	5475	4693	4286	3948	3688	3415	3315	3177	3059	2796	2534	2206	2021	1986	2088	2227	2589	2745	3145	3763	4051	4219	4239	4295	4083	3982	3794	3549	3292	2993	2795	2747
472	India & Pakistan	0.8	29.323241_78.20148	cultivated	3545	3645	3503	2943	2478	1974	2700	3699	4039	4120	5233	5246	5092	4122	3554	3058	2580	2137	2021	2338	2619	3133	3498	3416	3030	2528	2056	1869	1909	2279	3230	5453	4068	4544	4495	4216	4119	3629	3195	2671	2477	2310	2551	2838	3368
473	India & Pakistan	0.8	29.276856_78.242097	cultivated	3036	3054	3030	2574	2217	1998	2614	3421	3601	4612	4872	5129	4856	4554	3941	3473	3016	2711	2523	2540	2520	2705	2829	2848	2790	2562	2269	2035	1885	2335	3704	5735	6315	5784	5273	4829	5020	5267	4479	3021	2517	2143	2092	2066	2948
473	India & Pakistan	0.9	23.302865_80.501009	natural	2161	2103	1794	1592	1414	1122	1209	1721	3496	3592	5248	5490	5428	5081	4415	3871	3500	3195	2967	2733	2391	2049	1829	1713	1512	1526	1612	1801	2196	2850	2934	4900	4810	5686	5762	5435	5239	4600	4214	3956	3656	3535	3417	3167	2829
474	India & Pakistan	0.73	29.19712_78.295974	cultivated	3352	3032	2803	2348	2208	2130	2804	3687	4046	4731	5531	5581	5250	4798	4019	3568	3338	3147	3010	2896	2718	2773	2982	2998	2943	2658	2420	2247	2150	2801	3767	6027	6968	6365	5217	4396	3952	3588	3259	3019	2809	2533	2359	2241	2368
474	India & Pakistan	0.9	23.294015_80.577132	natural	1246	1265	1254	1158	1099	1105	1149	1503	2205	2536	3287	3318	3374	3176	2842	2478	2204	2020	1941	1827	1763	1726	1615	1616	1481	1328	1330	1201	1130	1236	1404	2146	2613	2839	2969	2926	2764	2601	2361	2188	2022	1900	1761	1707	1618
475	India & Pakistan	0.78	29.261293_78.372338	cultivated	2874	2783	2705	2404	2222	2130	2193	2827	3732	2803	5519	6383	6275	4592	4128	3590	2889	2444	2228	2282	2515	2613	2621	2596	2547	2303	2243	2018	1958	2343	2934	3764	3852	4150	4324	4287	3935	3262	2229	1974	1831	1801	1837	1951	2564
476	India & Pakistan	0.86	29.323241_78.316384	cultivated	3097	3135	3062	2582	2215	2016	2873	3639	4124	4526	5134	5262	5212	4992	4356	3867	3313	2879	2736	2887	2803	2741	2504	2556	2656	2600	2469	2255	2133	2611	4397	6654	5885	5702	5174	4751	4322	3908	3675	3305	2942	2610	2317	2147	2499
477	India & Pakistan	0.8	29.38249_78.29271	cultivated	3422	3459	3376	3000	2323	1940	2324	2874	3956	4641	5104	5895	5714	5109	4407	3747	3172	2713	2579	2671	2787	2939	3124	3138	3073	2761	2469	2203	2019	2686	3850	6328	6503	6437	6077	5463	4724	4152	3269	2816	2537	2301	2312	2645	3398
478	India & Pakistan	0.86	29.416164_78.342363	cultivated	3036	2837	2447	1978	2030	2331	2883	3465	4596	5125	5874	5715	5428	5052	4207	3544	2996	2546	2332	2375	2396	2535	2717	2752	2621	2447	2263	2184	2362	2695	4262	5530	5784	5659	5282	4824	4207	3694	3307	2926	2558	2305	2073	2091	2620
478	India & Pakistan	0.94	23.237852_80.578225	natural	1639	1467	1359	1393	1403	1507	1438	2439	6257	6580	5089	4920	4493	3954	3452	3036	2759	2411	2119	1888	1701	1662	1573	1484	1385	1333	1291	1337	1555	1996	2324	4044	4060	4208	3835	3796	3706	3571	3326	3026	2639	2263	2055	1986	1941
479	India & Pakistan	0.86	29.349009_78.389452	cultivated	3158	3034	2792	2347	2148	2301	2719	2486	4441	5533	5529	5886	5480	4597	4113	3605	3110	2612	2383	2478	2712	3023	3208	3160	3017	2917	2744	2703	2638	2536	3497	4534	7365	6271	5705	4818	4035	3212	2735	2496	2355	2403	2577	2964	3401
480	India & Pakistan	0.86	29.301259_78.426293	cultivated	3266	2996	2643	2308	2277	2360	2503	2830	3182	4854	5366	5705	5529	5261	4674	3938	3285	2844	2617	2693	2640	2828	2897	2838	2694	2381	2230	2139	2320	2808	3707	4818	5431	5752	5626	5193	4294	3440	3134	2920	2756	2708	2675	3080	3393
480	India & Pakistan	0.94	23.176074_80.568644	natural	1832	1760	1410	1208	1096	1247	1491	1869	2344	3998	4149	4225	4006	3649	3079	2674	2398	2303	2283	2303	2088	2072	1993	1812	1502	1232	1016	1128	1280	1640	2135	2812	3561	4094	4394	4112	3531	3205	2866	2516	2366	2314	2376	2478	2441
481	India & Pakistan	0.9	29.335277_78.498105	cultivated	3116	3178	2927	2828	2602	2582	2905	3170	3554	4614	5101	5168	4818	4509	3956	3656	3395	3115	2959	2750	2708	2827	2768	2627	2482	2298	2206	2170	2214	2474	3160	3978	4417	5183	5186	4857	4276	3562	3161	2830	2538	2320	2318	2722	3110
482	India & Pakistan	0.86	29.394482_78.434999	cultivated	2900	2767	2390	1785	1805	1934	2469	3235	4390	4902	5854	6234	5960	5556	4225	3438	3157	2879	2620	2442	2197	2479	2791	2813	2721	2423	2214	2082	2019	2404	3236	6351	6639	6524	6185	5616	4883	3823	2639	2686	2498	2383	2196	2209	2990
483	India & Pakistan	0.96	29.439145_78.410306	cultivated	3037	3258	3264	2870	2706	2871	2997	3181	3385	3995	4313	5150	4991	4777	4362	3490	3068	2756	2677	2963	3200	3597	3619	3469	3193	2844	2524	2412	2265	2533	3638	4718	5340	5236	4984	4533	4147	3867	3474	3172	2888	2762	2665	2975	3452
483	India & Pakistan	0.93	23.170669_80.787456	natural	2898	2591	2501	2143	2130	3132	4618	5780	6234	6847	7063	6826	6321	5576	4849	4479	4395	4226	4002	3778	3571	3377	3151	2898	2489	2285	2282	2379	2584	2910	3674	6513	7024	7289	6347	5741	5506	5297	5053	4615	4177	4002	3824	3605	3275
484	India & Pakistan	0.96	28.143118_80.175681	cultivated	4686	3900	3146	2315	2291	2324	1913	2181	2580	5619	5958	6658	5962	4249	2355	1690	2052	2926	3959	5161	5862	6267	5728	4893	3726	2575	2040	1872	1855	2304	2572	5159	5898	6184	6325	5601	3653	2443	1397	2256	3175	4246	5235	6028	5961
485	India & Pakistan	0.9	28.087019_80.237787	cultivated	6216	3737	2558	1769	1412	1349	1690	2226	2870	3686	5042	5361	5552	5048	3954	3114	2196	2249	3297	4622	5979	6461	6013	5065	4216	2995	2077	1376	1161	1791	2459	2799	5655	5461	5662	5264	4454	3580	2515	1791	1794	2280	3147	4289	5409
486	India & Pakistan	0.9	28.060978_80.278168	cultivated	4568	3737	3011	2118	1771	1823	2282	2848	3598	5146	6365	6504	5807	4745	3603	2633	2152	2166	2997	4264	5401	6139	6114	5461	4485	3003	1880	1327	1433	2290	2927	4042	5304	5507	6011	5824	4882	3688	1912	1785	2318	3302	4114	5054	5932
486	India & Pakistan	0.93	23.107637_80.769365	natural	2419	2409	2366	2394	2608	3313	4155	4940	5258	5765	5752	5753	5540	4990	4453	4002	3673	3367	3097	2937	2774	2628	2460	2283	2080	2027	2092	2190	2340	2561	3086	6336	7532	8291	6622	5494	5228	4840	4380	3973	3464	3232	3138	2990	2785
487	India & Pakistan	0.9	28.005836_80.205314	cultivated	3892	3422	3009	2265	1962	2096	2233	2771	3371	3406	4103	5088	4950	4251	3351	2864	2418	2149	2332	2911	3430	3811	3803	3539	2964	2448	2129	2074	2131	2546	3036	3982	4279	4505	4750	4633	4203	3385	2764	2354	2274	2281	2523	3086	4401
488	India & Pakistan	0.9	28.054546_80.164099	cultivated	3753	3400	2919	2484	2207	2193	2283	3000	3181	4925	4488	5158	5434	5430	3810	3235	2697	2392	2427	2544	2791	3252	3539	3375	3027	2396	2105	2139	2473	3046	3751	6008	4572	5182	5462	5351	4870	4039	2929	2631	2371	2250	2432	2962	3462
489	India & Pakistan	0.92	28.110749_80.121634	cultivated	4582	4290	3018	2025	1957	1905	2291	2675	3330	3947	5080	6640	6393	4284	2535	1779	1604	2004	3249	4284	5249	5804	5771	5218	4092	2448	1640	1356	1522	2033	3099	5257	5305	6046	5963	5435	4074	2638	1394	1388	2310	3148	4133	5188	5882
489	India & Pakistan	0.95	23.047322_80.713876	natural	2612	2395	2385	2257	2206	2687	3549	4750	5471	5595	5387	5796	5646	5288	4600	4243	3980	3875	3760	3662	3546	3325	3016	2667	2307	2162	2172	2238	2383	2887	5099	5443	6773	6237	5360	5465	5380	5159	4980	4543	4214	3997	3805	3683	3532
490	India & Pakistan	0.86	28.065786_80.049194	cultivated	3604	3298	2848	2590	2360	2263	2558	3222	3366	3473	4949	5320	5473	5117	4283	3691	2888	2409	2199	2433	2893	3559	4168	4355	4033	3360	2611	2139	2227	2466	3665	3652	4078	6428	5888	5007	4083	3284	2543	2355	2457	2575	3003	3836	4278
491	India & Pakistan	0.86	28.018326_80.096655	cultivated	5008	4214	3282	2308	1741	1461	1802	2221	2671	2460	4368	5893	6145	5275	3969	3086	2364	1992	2203	2767	3853	4610	5018	4789	4103	2962	2080	1507	1604	2095	2375	4703	4740	5077	5686	5905	5065	3884	2394	1801	1800	1880	2437	3604	5013
492	India & Pakistan	0.86	27.968367_80.132874	cultivated	4308	4015	3597	2581	2119	2015	2263	2727	3432	3053	4299	7053	7385	6083	4075	3167	2416	2095	2165	2535	2879	3407	3770	3708	3389	2849	2195	1835	1829	2022	2946	3851	4878	5451	5505	5154	4341	3490	2554	2103	1938	1972	2247	2836	4641
493	India & Pakistan	0.79	27.920907_80.061684	cultivated	5482	4421	3523	2503	1796	1272	1360	1462	1962	942	2539	5321	5899	5708	4626	3876	2741	1766	1154	1773	2843	3870	4668	4786	3995	3117	2163	1565	1493	1889	2312	3124	4144	4519	5036	5649	5371	4737	3291	1854	1255	1209	1717	3210	5387
494	India & Pakistan	0.86	27.979848_80.020704	cultivated	5523	4617	3361	2364	1535	1132	1220	1315	1494	2114	3667	5686	6466	6229	4760	3095	1853	1377	1833	3329	5175	6114	6413	5794	4787	3225	1972	1384	1233	1408	1604	1397	2252	4430	5711	6718	6695	5714	3973	1495	1253	1490	2254	3936	5219
495	India & Pakistan	0.86	28.022073_79.989244	cultivated	4207	3560	2904	2355	1928	1731	1949	2168	2333	2950	3648	4749	4971	4777	3928	2731	2270	2052	2037	2198	2644	3385	3695	3633	3088	2397	1855	1637	1825	2379	2460	3031	4429	4343	4558	4557	4172	3446	2219	1875	1709	1659	1849	2464	4323
496	India & Pakistan	0.81	27.99275_79.919578	cultivated	4230	4074	3659	2263	1567	1072	1265	1671	2291	2112	4642	5182	5302	4789	3779	2870	2025	1581	1644	2129	3143	4432	5118	5126	4462	3171	1839	1370	1367	1630	2039	2603	3921	4824	5558	5907	5492	4229	2237	1718	1572	1588	2098	3259	5009
497	India & Pakistan	0.79	27.879691_80.019219	cultivated	4937	3638	2771	2171	1733	1656	1968	2274	2490	2659	4336	4955	5231	5120	4311	3536	2876	2219	1994	2249	2687	3702	4202	4213	3672	2791	2106	1804	1727	2155	2776	3097	4758	5196	5345	5301	4927	4267	3209	1842	1469	1275	1585	2684	3878
497	India & Pakistan	0.93	22.956245_80.819382	natural	2571	2377	2262	1944	1895	2610	4104	5127	4985	5874	5764	5862	5490	4968	4399	3933	3688	3630	3486	3346	3214	3082	2870	2581	2136	1810	1849	2200	2725	3305	3654	3629	5230	4675	5298	5086	5149	4849	4580	4265	4026	3803	3580	3247	2999
498	India & Pakistan	0.75	27.918341_79.842796	cultivated	4540	4274	3428	2604	1990	1521	1062	1356	1862	2382	3185	5073	5381	5257	4329	3297	2317	1730	1464	1952	2556	3558	4514	4979	4768	3649	2053	1548	1539	1861	1815	2800	5285	5614	5831	5948	5243	3800	2332	1799	1675	1829	2298	2838	4567
499	India & Pakistan	0.75	27.8085_79.894323	cultivated	3983	3585	2977	2367	1774	1325	1547	2188	2926	2905	4120	4689	5069	5155	4781	3917	2812	2155	2026	2142	2179	2322	2717	3093	3045	2673	2328	1893	1850	2734	4136	5030	5514	5593	5510	5682	5639	5241	4281	2679	2132	2185	2298	2850	3265
500	India & Pakistan	0.72	27.890932_79.772549	cultivated	3878	3162	2882	2424	1961	1726	1450	1571	1695	1967	2791	3371	3582	3622	3094	2812	2612	2341	2082	2059	1983	2463	2960	3422	3337	2983	2398	1990	2035	2204	2512	2739	3785	4551	5030	5404	5192	3811	2866	1918	1474	1410	1565	2600	3518
501	India & Pakistan	0.72	27.828074_79.717524	cultivated	4481	4110	3416	2239	1641	1293	1469	1934	2620	3932	4150	4743	4856	4733	4061	3448	2607	1870	1422	2002	3026	3866	4638	4966	4778	3589	2531	1363	1728	2199	2669	2763	4399	4522	4673	4229	3720	3243	2674	2235	1938	1570	1809	2377	3071
502	India & Pakistan	0.72	27.799451_79.770477	cultivated	3074	2830	2377	1971	1771	1696	2161	2883	3908	3524	4531	5028	5125	4996	4125	3467	2765	2391	2084	2217	2257	2491	2784	3092	3148	2962	2704	2393	2265	2780	3352	3880	5043	5285	5284	5032	4544	3930	3182	2425	1964	1637	1457	2145	3092
503	India & Pakistan	0.7	27.762289_79.834997	cultivated	3281	3108	2820	2317	2011	1840	1749	1937	2137	2426	2539	2467	2785	3112	3113	2942	2642	2211	1876	1813	1762	2092	2905	3378	3402	3057	2608	2034	1821	2085	2570	3046	3703	3710	4054	4074	3790	3360	2394	1951	1783	1708	1836	2042	3419
503	India & Pakistan	0.94	22.879564_80.853032	natural	2793	2485	2150	2241	2385	2957	3900	4499	5029	5613	5631	5932	5628	5048	4343	3881	3597	3489	3357	3229	3009	2783	2507	2340	2096	1943	1911	2013	2202	2494	2605	3147	6070	6225	5584	5225	4975	4777	4550	4223	3875	3550	3332	3057	2834
504	India & Pakistan	0.67	27.717326_79.7713	cultivated	4240	3920	3363	2297	1604	1353	1441	1627	2253	3694	4988	5036	4908	4308	3521	2593	1936	1539	1524	1781	2436	3490	4862	5323	4954	3566	2229	1390	1281	1625	2076	2999	4236	4470	4606	4359	3838	3201	2348	1721	1438	1470	1777	3262	4384
505	India & Pakistan	0.67	27.72633_79.703036	cultivated	4583	4273	3411	2490	1831	1188	1245	1502	2191	3618	5462	5597	5526	4796	3592	2329	1554	1254	1360	1673	2917	4160	5455	5568	5064	3615	2421	1267	1341	1617	2129	1974	3382	4702	5162	5095	4526	3233	1842	1342	1250	1312	1762	3241	4873
506	India & Pakistan	0.72	27.806002_79.66264	cultivated	5705	4996	3783	2537	1497	999	1199	1370	1931	3350	5302	5254	5118	4446	3546	2565	1781	1208	1214	1656	2888	4104	5225	5688	5539	4151	2736	1142	1217	1534	2111	2892	4436	4246	4666	4752	4230	3493	2016	1472	1160	905	1244	2391	4025
507	India & Pakistan	0.64	27.767475_79.601912	cultivated	5234	4680	3420	2179	1467	1229	1017	1427	1371	1284	2676	4380	5496	5325	4634	3442	2272	1367	1039	1453	2410	3474	4965	5739	5726	4401	2650	1189	1011	1442	1699	2131	3925	4337	5012	5360	4958	4119	2610	1561	1147	1005	1300	2842	4124
507	India & Pakistan	0.59	22.808727_76.245694	natural	2099	2017	1889	1746	1887	2190	2748	3519	4286	5193	6077	5176	5482	5249	4607	3848	3239	2715	2429	2347	2238	2105	1989	1856	1781	1709	1658	1600	1585	1828	2652	3784	6047	5574	5317	4867	4323	3822	3336	2921	2658	2433	2222	2096	2024
508	India & Pakistan	0.67	27.746328_79.652663	cultivated	4593	4031	3268	2324	1712	1363	1549	1726	2263	4112	5996	5393	4567	3008	2796	2519	2329	1823	1673	2005	3618	4548	5130	5405	5195	3948	2612	1412	1294	1698	2577	2794	4320	4589	4693	4487	3907	3297	2545	1961	1609	1410	1669	2511	3756
509	India & Pakistan	0.67	27.684853_79.695113	cultivated	5434	4447	3441	2382	1579	1243	1679	1829	2223	3235	4396	4736	4913	4734	4095	3225	2199	1642	1399	1972	2946	3966	4676	4945	4631	3631	2411	1495	1384	1660	2287	2949	4781	4819	4938	4551	3953	3088	2214	1670	1442	1402	1694	3044	4653
510	India & Pakistan	0.64	27.604919_79.595196	cultivated	3844	3203	2672	2195	1795	1644	1667	1868	2169	2650	3833	3850	3825	3490	2888	2629	2527	2339	2351	2521	2792	3216	3460	3577	3341	2986	2504	2015	1562	1800	2634	3415	4855	4005	3978	3673	3257	2856	2426	2053	2144	2319	2598	2890	3126
510	India & Pakistan	0.62	22.805409_76.50379	natural	1817	1782	1723	1543	1717	2139	2809	3376	3894	3906	4049	4000	4559	4437	4028	3460	2860	2311	2140	2052	1855	1730	1560	1412	1366	1439	1438	1447	1417	1735	1679	2602	3371	4043	4429	4420	4146	3736	3318	2932	2613	2303	2066	2101	2258
511	India & Pakistan	0.64	27.633645_79.540242	cultivated	3975	3395	2866	2262	1883	1718	1973	2398	2734	2391	2952	3344	3746	3606	3107	2633	2093	1667	1722	1840	2139	2910	3498	3510	3187	2571	1925	1598	1639	1839	2332	2778	3627	4312	4151	3500	2861	2506	2253	2082	1909	1852	1898	2119	2547
511	India & Pakistan	0.62	22.805409_76.575357	natural	1684	1581	1455	1433	1457	1949	2613	3339	3925	4216	4202	4263	3932	3510	2998	2499	2102	1801	1784	1840	1798	1817	1718	1592	1543	1466	1383	1360	1331	1556	1743	2494	3090	3901	3816	3677	3418	3113	2744	2424	2072	1843	1739	1716	1659
512	India & Pakistan	0.64	27.664869_79.507769	cultivated	3756	3393	2784	2088	1669	1633	1159	1646	1784	2175	2361	3713	4132	4376	3964	3330	2486	1805	1540	1829	2267	2872	3184	3475	3254	2892	2477	1895	1610	1776	2587	4735	4914	4696	4616	4279	3828	3280	2124	1997	1818	1673	1836	1946	2709
512	India & Pakistan	0.65	22.805409_76.646925	natural	1503	1465	1498	1314	1280	1286	1489	2242	3144	3979	5087	5343	4681	3757	2923	2421	2132	1939	1847	1816	1764	1747	1622	1484	1419	1385	1325	1307	1317	1357	1974	3255	4476	5650	4221	4001	3400	3186	2820	2593	2400	2197	2014	1808	1659
513	India & Pakistan	0.58	27.582048_79.326532	cultivated	4274	3953	3338	2630	1877	1606	1665	2115	2313	2596	3230	3477	3595	3529	3157	2759	2392	1880	1570	1622	2669	3519	4357	4489	4264	3187	2355	1620	1577	1835	2359	2808	4411	3135	3983	4238	4262	3674	2242	1867	1918	1696	1815	2055	2540
513	India & Pakistan	0.65	22.805409_76.718492	natural	2017	1918	1787	1566	1389	1405	1846	2527	3915	4652	5805	5467	5310	4950	4189	3402	2820	2389	2242	2309	2273	2177	2035	1895	1864	1860	1824	1767	1836	1974	2826	3277	5637	5602	5457	5156	4469	4108	3788	3433	3257	3041	2799	2614	2446
514	India & Pakistan	0.58	27.520173_79.422235	cultivated	3689	4130	4055	3385	2536	1817	1132	2347	3364	3347	3850	3994	3725	2864	2434	2555	3104	3932	4258	3985	3321	3232	3593	4809	5200	4158	2391	1429	2124	3091	4022	5276	7055	6937	5241	3333	2251	2110	2320	3316	4449	4658	4403	3291	3377
514	India & Pakistan	0.6	22.743631_76.208581	natural	3078	2752	2464	2258	2052	1933	1944	1932	2271	2779	3551	5428	5166	3784	2527	2113	2185	2576	3127	3386	3498	3203	2779	2328	1790	1541	1416	1354	1326	1368	1298	2328	3579	5904	8229	5042	3108	2483	2408	2644	2961	3277	3444	3597	3645
515	India & Pakistan	0.58	27.462106_79.374398	cultivated	3934	3685	2713	1776	1683	1917	2277	2587	3617	3953	3996	3279	3142	2677	2530	2395	2520	2555	2763	2871	3094	3469	4159	4131	3714	2752	1984	1549	1496	2078	3365	4386	5129	4545	4235	3843	3078	2605	2171	2272	2468	2680	3028	3361	3657
516	India & Pakistan	0.58	27.491485_79.313607	cultivated	5066	4478	3333	2256	1502	1433	1752	2294	2771	3234	3863	4379	4129	4209	4177	3668	3190	2426	2057	2783	3651	4209	4886	5260	5182	3893	1866	1435	1523	1805	2813	3709	4914	4464	4134	3220	2859	2854	2887	2933	2680	2316	2400	2498	3444
516	India & Pakistan	0.62	22.743631_76.494817	natural	2233	2169	1994	1758	1992	2587	3249	4122	4548	5095	5419	5962	5452	4957	3950	3071	2611	2342	2292	2319	2236	2125	2013	1859	1790	1707	1635	1558	1779	1906	3535	5061	5485	5429	4959	4555	4030	3560	3126	2864	2649	2507	2381	2247	2127
517	India & Pakistan	0.55	27.545356_79.24299	cultivated	4867	3687	2734	1967	1590	1599	1656	2536	3045	3893	3753	4069	3687	3216	2561	2099	1713	1473	1482	1808	3602	4766	5371	5069	4055	2703	1777	1471	1479	1776	2755	3828	4889	3645	3495	3099	2660	2250	1970	1779	1718	1905	2254	2687	3130
517	India & Pakistan	0.63	22.743631_76.709495	natural	1857	1671	1558	1293	1337	1501	1890	2531	4478	4750	5946	5801	5107	4683	4073	3334	2804	2353	2069	2058	2005	1930	1732	1472	1211	1129	1193	1232	1154	1502	2057	6275	7203	6996	5172	4392	4064	3756	3495	3183	2895	2586	2264	2069	1931
518	India & Pakistan	0.55	27.50776_79.206605	cultivated	5023	3583	2739	2034	1533	1351	1482	2485	3155	3462	4050	4437	4334	3955	3222	2289	1834	1637	1879	2420	3253	4142	4682	5423	4944	3323	1811	1448	1490	1884	2134	3630	4373	3830	3530	2981	2502	2198	2236	2206	2250	2229	2302	2462	3035
518	India & Pakistan	0.92	22.789523_81.072692	natural	2841	2634	2654	2829	3300	3993	4617	4890	5208	5404	5785	6086	5480	4702	4166	4147	3964	3926	3771	3632	3485	3323	3075	2867	2699	2737	2947	3185	3378	3469	3763	4952	5721	5673	5153	4905	4761	4485	4348	4107	3909	3734	3573	3452	3431
519	India & Pakistan	0.55	27.460654_79.265441	cultivated	3834	4365	4228	3403	1915	1192	1883	2131	3938	5195	4752	4576	4157	3494	2884	2604	2418	2358	2334	2740	3414	3943	4507	4442	4285	3338	2284	1848	1708	2387	4096	5516	6232	5164	4099	3183	2561	2220	2223	2393	2710	2883	3120	3369	3126
520	India & Pakistan	0.54	27.396343_79.272964	cultivated	3238	3245	2809	2422	2128	2005	1433	2410	3098	3437	4933	4597	4198	3073	2473	2162	2002	2143	2403	2827	3510	4108	4437	4464	4205	3229	2220	1360	1433	1704	2874	2737	3087	3946	3642	2963	2399	1989	1846	2031	2389	2664	2742	2773	2845
521	India & Pakistan	0.54	27.341388_79.202398	cultivated	5056	4885	3806	2677	1901	1482	1011	2454	3431	2060	688	2329	3284	3519	3345	2716	2301	1810	1631	1610	2805	3860	5259	5838	6157	4937	3384	1667	1450	1619	2727	3530	5761	6188	5224	4429	3848	3478	2452	2030	1582	1604	1876	2409	3196
522	India & Pakistan	0.54	27.397592_79.164929	cultivated	3732	3712	3262	2594	2145	2008	2154	2931	3877	4361	4024	4173	3729	3174	2667	2260	1970	1899	1970	2449	3857	4577	5230	4977	4796	3808	2852	1687	1640	2028	3339	4649	5240	5153	4783	3707	2876	2368	2122	2181	2243	2327	2440	2372	3314
523	India & Pakistan	0.54	27.451832_79.132469	cultivated	4963	4398	3435	2373	1350	1032	1553	1588	2416	3395	336	2602	3272	3429	2921	2149	1745	1434	1442	1941	3971	5585	6178	5843	5072	3574	2224	1377	1235	1461	1877	3160	4328	4081	4221	3933	3394	2831	2088	1615	1534	1609	2021	3108	4814
524	India & Pakistan	0.53	27.402713_79.04207	cultivated	4204	4679	4386	3242	1559	1227	1378	1909	2376	3247	4816	4686	4612	4352	3986	3532	2943	2241	1792	1934	3365	4596	5104	5102	4709	3862	2813	1356	1279	1954	3399	4348	5944	5159	5446	5275	4775	3996	2970	2603	2127	2144	2334	3047	4548
525	India & Pakistan	0.53	27.355862_79.08633	cultivated	4515	4523	3043	2258	1710	1582	1566	3071	3356	2582	3122	3688	3729	3387	2658	2418	2153	2112	2160	2826	4153	4896	5227	5116	4838	3709	2505	1475	1327	1873	3137	4114	5778	4541	4014	3019	2644	2342	2129	2175	1940	1970	2134	2473	3902
525	India & Pakistan	0.71	22.620076_77.263896	natural	3603	2067	1827	1716	1729	1796	1989	2342	2570	3072	4295	6989	5166	4958	4203	3428	2977	2600	2452	2538	2644	2620	2481	2035	1712	1620	1516	1502	1600	1859	2526	4090	4948	6084	6171	5668	4835	4306	3944	3825	3595	3527	3260	2968	2631
526	India & Pakistan	0.53	27.290884_79.126395	cultivated	3828	3666	3236	2531	1816	1679	1577	2016	2535	3694	3945	4146	3772	3191	2471	2093	1859	2037	2631	3299	3691	4008	4360	4326	4187	3256	2088	1426	1345	1658	2513	3522	5225	4756	4160	3321	2671	2188	2019	1938	1993	2120	2194	2579	3312
527	India & Pakistan	0.53	27.307666_79.020049	cultivated	2981	2699	2437	1783	1530	1641	2006	2653	2501	2856	3359	3364	3232	2815	2294	1891	1673	1585	1727	2015	2581	3228	3631	3581	3152	2282	1745	1453	1552	1833	2816	3552	1438	2913	3974	4254	3440	2728	2124	1840	1787	1734	1904	2342	3645
527	India & Pakistan	0.76	22.620076_77.764693	natural	2187	2267	2249	2199	2162	2127	2492	2757	2862	2761	3124	4153	3415	2919	2766	2573	2488	2225	2083	2025	2016	2096	2167	2196	2147	2091	2086	1999	1968	1910	1992	2185	2755	3529	3541	3715	3626	3432	3031	2835	2586	2250	2116	2102	2154
528	India & Pakistan	0.53	27.365095_78.989273	cultivated	3987	3850	3473	2699	2043	1645	1974	2244	2766	2715	3986	4234	4135	3734	2749	2273	1991	1804	1778	1952	3592	4803	4846	4164	3790	3203	2445	1879	1642	1735	2624	3329	4444	5062	5116	4587	3700	2885	2369	2038	1877	1820	2037	2546	4270
528	India & Pakistan	0.93	22.611929_81.234985	natural	2696	2347	2051	2073	2121	2698	3658	4962	6581	7618	4994	6406	6054	5232	4828	4527	4305	3979	3570	3302	3150	2936	2672	2366	2008	1789	1710	1676	1776	2041	2437	4064	4518	7983	6191	5605	5321	4926	4535	4060	3763	3588	3392	3171	2963
529	India & Pakistan	0.54	27.305629_78.906701	cultivated	3576	3253	2689	2256	2044	2120	1849	2219	2601	3071	4116	3994	3650	3122	2472	2312	2477	2768	3196	3592	3972	4175	4300	4120	3678	2985	2184	1768	1663	1930	2688	3560	4709	5189	5238	4197	2853	2130	1973	2562	2729	2883	3179	3586	3901
530	India & Pakistan	0.54	27.262704_78.952605	cultivated	3940	3821	3403	2565	2273	2147	2050	3100	3163	3683	3798	3997	3776	3425	2731	2389	2151	2309	2449	2765	3098	3388	3893	4185	4190	3563	2379	1844	1722	1925	3169	3179	4660	5573	4620	3636	2568	2162	2046	2470	2839	2963	3102	3173	3331
531	India & Pakistan	0.54	27.144052_78.916386	cultivated	4389	3905	2865	1914	1637	1556	1699	2139	1363	1274	2686	3630	4218	4503	3933	3413	2773	1988	1896	2830	3647	4394	4738	4720	4290	3653	2723	1913	1212	1311	1563	2307	3061	3094	4135	4674	4880	4600	3621	2690	2086	1541	1714	2611	4519
532	India & Pakistan	0.54	27.210247_78.867676	cultivated	4124	4203	3552	2417	2016	1891	1994	2109	2115	1720	2673	4395	4247	3364	2921	2781	2530	2207	2095	2234	2512	2909	3483	3956	4332	3670	2338	1847	1710	1725	2740	3554	4796	3580	3718	3328	2829	2560	2281	2344	2372	2412	2257	2280	3588
532	India & Pakistan	0.84	22.54885_77.836031	natural	1963	1864	1764	1648	1567	1740	2146	3038	4378	5603	6472	6660	6475	5707	4843	3986	3340	2848	2615	2481	2503	2422	2185	1862	1593	1527	1515	1563	1634	1667	2730	5449	6521	5485	5669	5618	5563	5243	4694	4015	3430	2955	2613	2348	2120
533	India & Pakistan	0.54	27.241495_78.816857	cultivated	4503	4349	3553	2643	1832	1422	1319	1605	1981	3422	3767	4165	3978	3479	2843	2281	1919	1774	1917	2291	3040	4092	4560	4883	4832	3919	2508	1243	1242	1543	2171	3230	3985	4242	3291	2560	2261	2083	2076	2190	2233	2195	2333	2674	3598
533	India & Pakistan	0.84	22.558299_77.898695	natural	2049	1931	1883	1864	1904	2251	2866	3859	5303	6181	6667	6396	6153	5529	4805	4166	3575	3083	2844	2646	2531	2440	2270	2070	1915	1882	1869	1934	2031	2185	2481	3196	3839	3572	4361	4684	4916	4788	4433	3900	3458	3082	2809	2554	2359
534	India & Pakistan	0.54	27.232015_78.776874	cultivated	4658	4365	3730	2699	2058	1670	1617	2143	2449	3183	3614	4012	4048	3667	3068	2556	2045	1841	1918	2176	2736	3539	4533	4738	4484	3420	2342	1577	1442	1740	2464	3475	4405	4160	3545	3134	2531	2099	1912	2013	2041	2116	2197	2428	3472
535	India & Pakistan	0.54	27.161538_78.791489	cultivated	3838	3909	3256	2233	1851	1861	1924	2156	2373	2339	3663	4120	4300	3986	3153	2568	2144	2108	2596	3168	3695	4191	4473	4403	4011	3091	2116	1488	1579	2048	3219	4036	3916	3859	3721	3403	3106	2764	2514	2339	2398	2481	2593	3345	4009
536	India & Pakistan	0.54	27.101588_78.818967	cultivated	3312	3327	2820	2075	1967	2070	2446	2682	3078	3456	4077	4770	4422	3877	3020	2114	1939	2000	2439	3004	3491	4151	4220	4011	3573	2732	2189	1844	1752	2021	2883	4227	4662	4273	3553	3146	2544	2077	1807	1746	1910	2218	2631	3836	4258
537	India & Pakistan	0.54	27.023201_78.717732	cultivated	3780	3497	2812	2021	1526	1492	1584	1784	3224	1967	4488	5080	4817	3831	2636	2084	2107	1958	2169	2729	3815	4752	4624	4235	3524	2658	2036	1554	1286	1600	1816	2255	2793	3143	3186	3059	2727	2236	1813	1742	1938	2260	2727	3167	4185
538	India & Pakistan	0.54	27.071613_78.669716	cultivated	3450	3041	2623	2344	1974	1980	2367	2782	3396	3646	4119	4005	3872	3323	2649	2200	2167	2711	3615	4486	5024	5009	4702	3980	3099	2452	1917	1791	2061	2530	2916	4147	4539	4306	3781	2947	2405	1913	1801	1984	2650	4371	5364	5583	5402
539	India & Pakistan	0.54	27.117232_78.646584	cultivated	2657	2331	1850	1580	1373	1393	1553	1646	1918	2752	3594	3748	3547	3181	2457	2040	1792	1625	1732	1857	2478	3205	3912	4012	3684	2826	1807	1300	1203	1636	2244	2849	3333	3719	3671	3350	2826	2239	1761	1531	1488	1522	2086	2934	3574
540	India & Pakistan	0.53	27.078693_78.537053	cultivated	5139	4962	4123	2832	1777	1259	1097	1296	1565	2225	2717	3653	4029	4331	4626	4295	3663	2728	2084	1628	2408	3428	4441	5111	5155	4349	2850	1544	1279	1538	1406	1634	2673	3251	3917	4563	4621	4381	3640	2811	2042	1479	1382	1815	3709
540	India & Pakistan	0.92	22.558299_81.117729	natural	2992	2828	2557	2958	3280	3844	4461	5079	5296	5824	5662	6085	5465	4913	4249	3963	3664	3638	3487	3341	3207	3023	2763	2548	2499	2534	2633	2826	2967	3160	3488	4361	3600	5346	5522	5398	5203	4739	4482	4139	3858	3600	3364	3126	2881
541	India & Pakistan	0.53	27.02665_78.60477	cultivated	3933	3435	2725	1996	1799	2342	2673	2771	3276	2354	5297	5363	5265	4743	3921	3157	2418	1916	2439	3691	4801	5629	5569	4916	3848	2670	1949	1756	2228	3067	3432	3376	3132	3627	4926	5568	5291	3680	1851	1725	1710	2667	4291	5742	6222
541	India & Pakistan	0.93	22.563969_81.201048	natural	2595	2421	2135	2176	2011	2636	3477	4530	5280	3494	3042	6023	5589	5050	4351	3839	3492	3290	3018	2832	2681	2566	2413	2210	1993	1948	2130	2358	2608	2640	3042	3112	4815	5324	5530	5422	5144	4641	4253	3907	3568	3282	3041	2869	2768
542	India & Pakistan	0.54	26.997428_78.649611	cultivated	5650	4945	4025	2805	2002	1505	1405	1531	1835	2511	4699	4696	4983	4950	4706	4219	3516	2739	2098	2051	2876	3987	4939	5873	5845	4886	3080	1603	1201	1505	1618	1845	2272	3276	4279	5189	5407	5125	4374	3290	2423	1486	1652	2709	4655
542	India & Pakistan	0.93	22.558299_81.260797	natural	3023	2706	2413	2900	3671	4235	5009	5858	6773	7057	6690	6243	6039	5470	4405	4309	4141	4002	3846	3598	3415	3170	2950	2636	2381	2344	2627	2952	3380	3266	3852	6192	6443	5686	5445	5306	5100	4850	4523	4304	4118	3901	3656	3409	3299
543	India & Pakistan	0.53	26.844301_78.47238	cultivated	4359	3956	3239	2319	1575	1012	1239	1667	2513	2237	4817	5254	5434	5021	4171	3016	2452	1986	2131	2624	3166	3709	4104	4122	3846	3285	2443	1585	1130	1297	1521	2189	2309	4604	5101	4851	4253	3455	2789	2341	2281	2340	2613	2835	3602
543	India & Pakistan	0.94	22.558299_81.332331	natural	2527	2317	2347	2573	2998	3463	3979	4147	4472	4851	5130	7932	7984	5876	4961	4216	3693	3518	3532	3636	3491	3171	2699	2321	2232	2433	2845	3251	3527	3578	3741	4456	4043	4761	7963	7382	5585	4525	4333	3865	3403	3229	3140	3070	2973
544	India & Pakistan	0.53	26.888015_78.413678	cultivated	3765	3437	2883	2235	1676	1470	1543	1704	2279	2654	6305	5645	5418	4515	3511	2567	1803	1516	1800	2706	4166	5090	5434	5193	4448	3259	2063	1648	1518	1648	2091	3048	3298	4606	4634	4192	3588	2922	2386	2110	2154	2309	2713	3526	4744
544	India & Pakistan	0.78	22.482249_77.694353	natural	2297	2193	2052	2060	2217	2526	3253	4134	5703	5624	6388	6126	5813	5308	4739	4257	3794	3360	2976	2785	2598	2498	2307	2138	1964	1862	1773	1679	1602	1748	1727	3588	5003	6164	5869	5489	5231	4864	4467	4089	3694	3281	2957	2598	2273
545	India & Pakistan	0.53	26.941995_78.378007	cultivated	4026	3125	2531	1971	1566	1216	1195	1427	1878	2455	4255	4279	4222	3582	2902	2603	2564	2820	3178	3517	3823	4002	4048	3776	3216	2460	1713	1138	1133	1481	1912	3428	3939	4329	4207	3535	2731	1943	1782	2316	2939	3453	4102	4416	4775
545	India & Pakistan	0.78	22.496521_77.74658	natural	1962	1822	1688	1461	1497	1890	2658	3748	4677	5533	5996	6139	5839	5550	5052	4471	3915	3385	2956	2775	2557	2343	2119	1833	1594	1472	1405	1411	1438	1465	2077	2881	5093	5437	5993	5801	5475	4957	4394	3814	3363	2926	2661	2366	2208
546	India & Pakistan	0.53	26.887575_78.292167	cultivated	3974	3176	2401	1735	1266	1132	1393	1807	2559	3661	3817	3785	3604	3175	2690	2242	1877	1798	2070	2834	3909	4525	4906	4814	4368	3433	2260	1493	1147	1194	1598	2659	3433	3410	3073	2966	2764	2354	2235	2340	2710	3287	3900	4187	4732
546	India & Pakistan	0.84	22.496521_77.818106	natural	1987	1918	1869	1983	2125	2369	2737	3059	3893	4191	4711	5605	5221	4364	3562	3226	2839	2541	2421	2314	2241	2094	1924	1751	1682	1654	1609	1580	1591	1925	2164	3567	4058	4174	4179	4149	3960	3696	3385	3047	2851	2775	2578	2379	2218
547	India & Pakistan	0.53	26.827901_78.326121	cultivated	3745	3135	2413	1812	1340	1150	1216	1405	1711	2092	3614	5150	5098	4626	3513	2368	2179	2107	2299	2491	2780	3155	3315	3231	2820	2239	1631	1119	1034	1082	1313	1398	2084	3834	4072	3729	2977	2229	2057	2364	2848	3339	3695	3952	4407
547	India & Pakistan	0.84	22.496521_77.889631	natural	2264	2161	1921	1635	1768	2252	2872	3672	5098	6107	6353	6756	6148	5315	4519	4059	3664	3282	3082	3079	3042	2929	2633	2291	1890	1727	1571	1475	1439	1604	2400	3798	5087	5521	5677	5663	5371	5122	4772	4370	3933	3466	3109	2813	2627
548	India & Pakistan	0.53	26.800588_78.391197	cultivated	1360	1351	1335	1235	1247	1267	1296	1767	2597	3890	4432	3626	3490	3239	2701	2324	2025	1853	1772	1649	1524	1435	1434	1433	1421	1364	1270	1170	1224	1403	1631	2294	2703	3344	3224	2995	2616	2247	1973	1877	1717	1555	1419	1241	1189
548	India & Pakistan	0.94	22.486029_77.972475	natural	1894	1859	1821	1726	1765	1835	2242	3166	4812	6345	5488	5291	5092	4795	4523	3810	3353	2958	2761	2583	2384	2170	1966	1818	1687	1687	1647	1597	1508	1490	1760	2968	3507	4012	4399	4623	4548	4275	4027	3689	3406	3133	2925	2720	2504
549	India & Pakistan	0.53	26.776911_78.13278	cultivated	3411	2911	2307	1725	1313	1056	1033	1058	1097	1762	4749	4297	4094	3306	2525	2077	1888	2257	3182	3749	4125	3960	3732	3368	2810	2179	1592	1016	966	1027	1153	1581	3751	3385	3009	2173	1541	1154	1079	1178	1463	2028	3117	3980	4402
549	India & Pakistan	0.94	22.496521_78.032683	natural	2716	2376	2218	2138	2364	2810	3471	4488	5821	6309	5381	5143	5074	5272	5171	5094	4918	4627	4480	4407	4097	3759	3231	2669	2278	2145	1941	1780	1709	1094	2465	2838	5232	4713	4676	4946	5058	5109	5034	4885	4664	4330	4089	3723	3295
550	India & Pakistan	0.53	26.75784_78.036511	cultivated	4729	3786	2733	2038	1545	1212	1298	1365	1479	1603	4781	4601	4507	3812	2895	2272	1808	1703	2458	3596	4559	5122	5348	5143	4201	3017	1661	1155	1051	1313	1711	2837	3520	3542	3601	3143	2519	1840	1498	1462	1963	2699	3885	4996	5760
550	India & Pakistan	0.94	22.496521_78.104209	natural	2320	2196	2109	2040	2276	2776	3345	3895	4772	4933	5987	5870	5224	4603	4246	3881	3630	3347	3229	3154	3041	2851	2593	2300	2149	2010	2157	2116	2073	1913	2070	2510	3019	4212	4551	4566	4318	4036	3770	3524	3315	3037	2861	2678	2614
551	India & Pakistan	0.53	26.693987_78.071653	cultivated	4106	3198	2279	1699	1369	1202	1242	1246	1263	1213	3956	3709	3718	3250	2574	2288	2312	2700	3319	3873	4298	4499	4371	4043	3214	2451	1716	1187	1089	1305	1647	3077	3054	3237	3057	2548	1909	1690	1814	2199	2654	3184	3573	3931	4547
552	India & Pakistan	0.53	26.625733_78.09894	cultivated	3200	2690	2337	1932	1584	1288	1407	1647	1465	2637	3388	4454	4187	3761	2805	1941	1543	1791	2586	3698	4523	4927	4764	4158	3025	2284	1501	1346	1555	1875	2061	3924	3468	3293	3000	2451	1935	1533	1393	1521	2003	3035	4275	5033	5384
553	India & Pakistan	0.53	26.626735_77.973688	cultivated	3216	2755	2194	1620	1206	1154	1177	1317	1631	2353	3228	3280	3252	2813	2318	1976	1842	2012	2304	2750	3206	3382	3499	3314	2853	2253	1624	1115	1076	1284	1585	2289	3214	3234	3019	2383	1857	1416	1304	1438	1679	2162	2741	3090	3351
554	India & Pakistan	0.53	26.689621_77.981678	cultivated	2613	2080	1397	1049	955	1033	1124	1248	1307	1634	1472	1631	1515	1350	1138	1038	1064	1436	2028	2554	3002	3164	3133	2708	2126	1623	1253	933	997	989	1293	1563	2630	3036	2912	2392	1869	1426	1242	1376	1460	1774	2128	2298	2959
555	India & Pakistan	0.53	26.757473_77.959082	cultivated	4164	3518	2521	1681	1359	1208	1340	1572	1891	2595	2649	3289	3024	2575	1858	1677	1734	2299	3162	3925	4767	5194	5043	3954	2867	2033	1474	1143	1177	1495	1814	3218	2548	2360	2086	1802	1573	1357	1646	2255	2933	3751	4288	4295	4500
556	India & Pakistan	0.53	26.634367_77.876237	cultivated	3097	2254	1577	1255	1198	1183	1227	1248	1457	1948	2894	3055	3086	2697	2198	1843	1610	1749	2193	2707	3192	3370	3388	3095	2602	2031	1515	1077	1093	1289	1675	2872	2913	3404	3256	2752	2164	1658	1418	1432	1511	1637	1838	2289	3210
557	India & Pakistan	0.53	26.760621_77.879747	cultivated	3949	3206	2176	1679	1372	1191	1245	1434	1523	2354	2446	2807	2886	2718	2317	2004	1756	2023	2649	3310	3997	4606	4654	4428	3351	2445	1570	1204	1172	1366	1625	3589	4559	3735	3249	2557	1969	1579	1601	2032	2436	3033	3256	3890	4759
558	India & Pakistan	0.52	26.763119_77.799814	cultivated	4358	4007	3102	2166	1569	1216	1259	1428	1927	2876	3680	3737	3655	3150	2609	2303	2186	2336	2838	3320	3970	4658	4955	4780	4075	3091	2008	1428	1188	1433	1693	4944	6390	6103	4103	3115	2489	2086	2102	2396	2446	2849	3396	4057	4763
558	India & Pakistan	0.93	22.496521_81.179817	natural	2594	2343	2067	2311	2430	2935	3761	4542	4928	5872	5668	5947	5789	5056	4400	3998	3507	3547	3598	3436	3288	2926	2521	2383	2185	2140	2303	2412	2476	2479	2917	2866	4415	4774	4924	5358	5437	5134	4727	4163	3651	3333	3205	3018	2892
559	India & Pakistan	0.52	26.706188_77.783896	cultivated	3106	2577	2083	1784	1708	1648	1754	1905	1987	2460	3284	4657	4625	4464	3681	2699	2262	2179	2352	2564	3063	3796	4015	3870	3067	2431	1898	1562	1568	1959	2672	3707	4773	4231	4113	3424	2799	2346	2186	2266	2410	2937	3503	3869	3869
559	India & Pakistan	0.93	22.477414_81.23236	natural	2844	2782	2737	2864	3092	3570	4358	5219	5354	5011	4566	4482	4568	4296	4060	3641	3416	3352	3295	3237	3110	2910	2700	2483	2360	2221	2284	2398	2627	2915	3125	4946	4592	5086	5611	5319	4809	4298	3912	3677	3488	3365	3132	2916	2623
560	India & Pakistan	0.52	26.619814_77.793509	cultivated	2105	1810	1662	1532	1475	1466	1440	1508	1802	2414	2609	2726	2728	2498	2203	2096	2102	2242	2571	2802	2947	2811	2496	2126	1810	1528	1477	1295	1178	1404	2253	3544	3642	2954	2735	2415	2064	1926	1971	2380	2754	3509	3917	4119	3688
560	India & Pakistan	0.92	22.434744_78.023622	natural	1947	2032	1855	1737	1887	2183	2822	3827	4890	5536	5074	5126	4881	4646	4277	3807	3447	3116	2829	2624	2403	2157	1991	1808	1792	1866	1926	1847	1756	1498	2182	2581	5532	6740	5580	5160	4630	4311	3928	3522	3227	2941	2749	2549	2281
561	India & Pakistan	0.52	26.653767_77.688433	cultivated	3760	3361	2525	2080	1718	1365	1430	1490	1707	2569	3299	3197	2971	2517	2176	2087	2152	2542	3040	3346	4182	4512	4626	4248	2992	2541	1410	1224	1363	1541	1835	4258	5561	5112	4210	3308	2569	2096	2010	2421	2791	3278	3707	4079	4008
561	India & Pakistan	0.92	22.434744_78.095139	natural	1790	1767	1703	1716	1855	2066	2521	2833	4410	4998	5188	5074	4796	4375	3871	3307	3021	2774	2632	2486	2239	2015	1848	1694	1589	1536	1483	1475	1412	1955	2982	5478	6513	5618	5240	4896	4493	4020	3593	3306	3011	2839	2663	2405	2112
562	India & Pakistan	0.52	26.697657_77.682278	cultivated	4673	3866	3106	2354	1682	1077	1165	1299	1742	3077	3321	3440	3309	2691	2093	1855	2132	3092	4098	4895	5583	5882	5923	5448	4160	2837	1654	1123	1094	1204	1863	2890	3206	3729	3333	3130	2762	2422	2467	2799	3098	3682	4276	4680	5156
562	India & Pakistan	1	22.434744_78.166657	natural	1901	1826	1689	1666	1681	1895	2528	3298	5389	5381	6082	5910	5368	4815	4292	3968	3701	3485	3230	3083	2873	2655	2386	1936	1623	1540	1457	1432	1548	1723	2050	3306	4236	3797	3928	4276	4450	4493	4371	4040	3735	3537	3248	2933	2793
563	India & Pakistan	0.52	26.766866_77.691154	cultivated	4314	3326	2654	1927	1475	1122	1248	1589	2461	3165	3624	4549	4613	4200	3566	2997	2643	2633	2780	3113	3740	4357	4619	4513	3626	2763	1902	1360	1111	1357	1788	3369	4767	4836	4165	3561	3120	2832	2796	2836	2867	3349	3933	4232	4401
563	India & Pakistan	1	22.434744_78.238174	natural	1964	1825	1688	1570	1634	1890	2755	4128	5658	6122	5221	5394	5047	4864	4549	4188	3803	3481	3174	3115	3023	2820	2504	2115	1742	1696	1631	1542	1355	1424	1855	3435	4591	5320	5027	4903	4672	4466	4087	3729	3467	3162	2955	2719	2579
564	India & Pakistan	0.51	26.765617_77.594984	cultivated	4554	4066	3023	2317	1840	1584	1714	1957	2318	3587	4171	4411	4296	3825	3177	2713	2249	2312	2772	3420	4178	4915	5364	5608	4870	3370	1958	1453	1542	2192	3877	4962	4642	4810	4505	3987	3533	2987	2714	2658	2675	3095	3856	4293	4586
564	India & Pakistan	1	22.434744_78.309692	natural	2776	2588	2326	2045	2149	2674	4094	5834	6059	6776	4907	5045	4945	4826	4624	4289	3998	3702	3416	3301	3249	3147	2945	2607	2452	2526	2503	2625	2545	2616	2447	3589	5382	6992	5807	5415	5012	4594	4314	4045	3818	3605	3326	3061	2822
565	India & Pakistan	0.51	26.691117_77.588748	cultivated	3816	2828	2345	1889	1571	1383	1524	1820	2380	3060	3535	4562	4308	3969	3094	2325	1995	2147	2597	3234	3895	4120	4167	3792	3213	2543	1862	1311	1370	1704	2589	3198	4449	4936	4725	4612	4148	3465	2994	2683	2662	2939	3148	3631	4191
565	India & Pakistan	1	22.434744_78.381209	natural	2640	2589	2615	2625	2955	3610	4258	4642	4772	4560	4508	4066	4090	4082	4010	3843	3601	3384	3345	3324	3236	3107	2802	2532	2351	2393	2623	2788	2943	2958	2730	2159	1339	2633	2886	3840	3395	3371	3393	3348	3486	3191	3048	2926	2763
566	India & Pakistan	0.51	26.628231_77.594984	cultivated	3148	2979	2658	2497	2223	2229	2414	2422	2429	2563	3073	3229	3163	2994	2801	2669	2662	2788	2863	2927	2924	2905	2795	2726	2611	2481	2335	2185	2081	1941	2894	3338	3782	3383	3547	3308	3149	3011	2841	2708	2390	2366	2511	2834	3144
566	India & Pakistan	1	22.434744_78.452727	natural	2794	2762	2869	2963	3231	3423	3762	3900	4929	5323	4833	3552	4333	4330	4128	3707	3555	3594	3398	3355	3028	2958	3000	2910	2780	2664	2497	2461	2256	1913	1836	3307	4089	4121	3832	4629	4809	4502	3691	3039	2818	2641	2685	2755	2810
567	India & Pakistan	0.51	26.624484_77.498814	cultivated	2929	2484	1991	1579	1298	1362	1429	1483	1879	2486	3824	3430	3252	2862	2400	2024	1914	2100	2169	2446	3069	3403	4083	3272	2539	1780	1336	1226	1393	1587	2545	2924	3566	3170	2837	2591	2255	1978	1889	1956	2125	2363	2720	3045	3195
567	India & Pakistan	0.98	22.434744_78.524244	natural	3129	3049	3041	3048	3114	3219	3768	4416	4667	4951	4724	4923	5243	5197	4908	4456	4255	4047	3966	3906	3723	3422	3115	2734	2590	2387	2339	2381	2538	2796	3249	3744	3803	5596	5506	5253	4894	4623	4398	4290	4117	3865	3610	3296	3033
568	India & Pakistan	0.51	26.70192_77.497565	cultivated	4420	4284	2446	1988	1730	1617	1628	1780	2010	2926	4936	5497	5261	4222	3224	2594	2262	2264	2534	3254	4181	4730	4857	4167	3455	2600	1866	1526	1642	2103	2683	3582	3857	4071	3839	3610	3419	3117	2906	2755	2773	2979	3203	3573	3856
568	India & Pakistan	0.98	22.434744_78.595762	natural	2559	2641	2682	2871	2976	3089	3399	3130	3575	4048	4354	4803	4649	4002	3251	3011	2947	2957	3001	2925	2767	2516	2365	2229	2190	2088	2069	2073	2308	2527	3090	3326	3553	3838	3658	3603	3470	3389	3244	3247	3122	3012	2922	2694	2635
569	India & Pakistan	0.51	26.766866_77.498814	cultivated	3766	2656	1877	1438	1323	1251	1401	1644	2018	3175	4083	4255	4248	3759	3216	2771	2652	2791	3285	3626	4040	4105	3988	3392	2780	2082	1593	1260	1301	1462	2136	3564	4269	4223	3713	3382	2754	2275	2348	2865	3361	4060	4589	4722	4703
569	India & Pakistan	0.93	22.440589_78.755628	natural	2806	2805	2743	2509	2675	2997	3455	4016	4590	5138	5684	5785	5487	5069	4451	4049	3747	3543	3418	3361	3291	3121	2928	2723	2546	2551	2569	2623	2632	2533	2371	2870	2316	4989	5187	5186	4917	4585	4341	4187	3955	3868	3799	3628	3379
570	India & Pakistan	0.49	26.770613_77.405142	cultivated	1377	1386	1361	1334	1313	1328	1423	1448	1687	2425	3949	3679	3494	2979	2394	1922	1756	1649	1653	1628	1600	1570	1520	1473	1455	1413	1400	1400	1446	1691	2210	3273	3743	4412	4169	3215	2444	2077	1844	1798	1650	1585	1557	1531	1550
570	India & Pakistan	0.91	22.434744_78.810314	natural	2468	2476	2498	2354	2379	2526	2987	3575	4220	4722	4336	4165	3875	3871	3959	3978	3854	3678	3304	3208	3262	3212	2968	2625	2320	2296	2083	2211	2548	3467	4789	5466	4610	4624	4674	4574	4449	4248	4082	3950	3788	3687	3588	3274	3057
571	India & Pakistan	0.5	26.703169_77.401395	cultivated	1373	1378	1430	1355	1325	1340	1415	1592	2344	3323	3796	3811	3648	3185	2589	2168	1882	1775	1791	1730	1666	1617	1564	1516	1526	1467	1533	1668	1934	2311	2928	3673	3550	3381	3101	2734	2485	2206	1985	1766	1603	1524	1587	1547	1550
572	India & Pakistan	0.5	26.619397_77.324911	cultivated	2969	2324	1751	1531	1378	1325	1350	1469	1821	2583	3727	4169	4593	4293	3345	2408	2150	2159	2273	2440	2580	2669	2597	2370	2003	1600	1341	1269	1380	1785	3009	3808	3955	4172	4204	3893	3299	2569	2159	1944	1997	2060	2158	2238	2354
573	India & Pakistan	0.5	26.695675_77.316465	cultivated	1446	1518	1542	1510	1485	1451	1538	1794	2453	3290	5302	4321	3946	3124	2488	2062	1841	1703	1674	1668	1621	1576	1497	1425	1418	1434	1484	1534	1667	1854	2397	3139	4978	4308	4249	3636	2768	1980	1657	1494	1541	1544	1533	1484	1468
573	India & Pakistan	1	22.372966_78.372126	natural	2836	2751	2665	2087	2168	2550	3370	4466	5623	5964	5341	6158	6013	5724	5346	4902	4573	4258	3959	3657	3372	3107	2816	2487	2219	1946	1829	1824	1978	2264	2565	2618	2359	3625	4457	5032	5346	5327	5139	4782	4454	4070	3745	3380	2999
574	India & Pakistan	0.5	26.764368_77.313967	cultivated	2926	2377	1922	1673	1490	1438	1520	1854	2154	3410	3950	4126	3815	3132	2410	2031	1966	2425	2739	2889	3050	3002	2752	2429	1872	1506	1403	1349	1297	1536	2851	4793	4112	4441	4294	3400	2593	2121	1846	1991	2270	2716	3079	3426	3461
575	India & Pakistan	0.49	26.621479_77.166788	cultivated	1691	1371	1350	1297	1236	1251	1413	1647	1679	2208	3783	3609	3325	2894	2508	2164	1924	1767	1802	1759	1905	2080	2067	1975	1694	1462	1370	1279	1254	1273	1563	1917	3162	3782	3610	2806	2067	1610	1450	1573	1670	1789	1797	1713	1571
575	India & Pakistan	0.91	22.382631_78.9033	natural	1838	1750	1699	1625	1479	1686	2185	2945	4143	4793	5394	5693	5451	5025	4298	3702	3285	3001	2719	2470	2223	2123	1981	1698	1586	1519	1553	1724	2005	2372	3039	3855	5798	6047	5861	5309	4822	4445	4079	3765	3237	2833	2596	2351	2181
576	India & Pakistan	0.47	26.773092_77.184799	cultivated	3629	2334	2011	1614	1334	1302	1528	1942	2360	4566	4023	4193	3510	2763	2018	1954	2257	2897	3594	4220	4721	4968	4709	4018	2809	2166	1669	1373	1249	1784	2931	4686	6244	4962	4445	3571	2559	2097	1905	2144	2518	3044	3545	4156	4450
576	India & Pakistan	0.91	22.378584_78.939982	natural	2179	1976	1907	1853	2015	2299	2757	3469	4472	4615	4859	5122	5159	5056	4786	4116	3730	3432	3233	3051	2818	2551	2326	2039	2010	2093	2141	2198	2194	2053	2739	2228	4126	6414	5311	4792	4502	4426	4259	4084	3734	3429	3205	2786	2535
577	India & Pakistan	0.47	26.759372_77.11226	cultivated	4682	4255	3300	2240	1461	1152	1316	1603	2176	3517	3981	4696	4427	3762	2582	1841	1309	1652	2847	4456	5703	6231	6167	5851	4708	3280	2006	1376	1253	1584	2046	3153	4877	4668	4596	3786	2963	2314	1908	1784	2014	2399	3072	4583	5348
577	India & Pakistan	0.85	22.372966_79.015708	natural	1488	1418	1221	1282	1340	1444	1660	1933	2125	2762	3910	4012	4171	3906	3424	2865	2734	2175	2150	2132	2100	1870	1673	1273	1227	1437	1595	1743	1827	1829	1842	2611	3656	4126	4234	4091	3583	3181	2726	2487	2140	2082	2008	1859	1608
578	India & Pakistan	0.47	26.69217_77.100341	cultivated	4772	4228	2915	2011	1476	1210	1260	1508	1912	2984	3430	4394	4341	3958	3010	2185	1737	1757	2256	3089	3992	4697	5551	5883	5379	3929	2058	1229	1037	1252	1899	3346	4096	4720	4749	4002	3178	2310	1835	1612	1666	1721	2147	2703	3495
579	India & Pakistan	0.47	26.60983_77.126571	cultivated	4160	3675	2590	1850	1368	1207	1329	1492	1594	2072	4218	5007	4910	4392	3405	2599	2024	1960	2695	3698	4375	4609	4270	3672	2948	2206	1670	1312	1174	1343	1633	2092	4360	6074	5586	4670	3421	2511	1704	1579	1910	2273	2690	3120	3603
580	India & Pakistan	0.47	26.618639_77.014786	cultivated	3505	3132	2603	2098	1579	1378	1469	1967	2016	4512	3946	4374	4752	4378	3694	2453	2091	2314	2726	3231	3730	4275	4649	4739	3954	2531	1654	1316	1370	1581	2300	5131	6231	5105	4930	3935	2850	1883	1779	2347	3037	3569	3951	4122	4201
580	India & Pakistan	0.8	22.372966_79.373254	natural	1570	1434	1350	1376	1413	1510	1695	1732	3039	5163	6266	4910	4485	3955	3492	3036	2641	2290	2062	1918	1855	1759	1624	1445	1272	1328	1514	1819	2079	2207	2233	3052	3800	4054	3992	3928	3585	3341	3053	2759	2424	2098	1940	1872	1742
581	India & Pakistan	0.47	26.691045_77.023967	cultivated	4163	3857	2800	1740	1383	1313	1318	1368	1450	1615	2798	3594	3615	3346	2814	1969	1718	1900	2468	3493	4266	4585	4705	4231	3502	2455	1637	1301	1287	1455	1947	3709	4779	4880	4456	3336	2336	1836	1660	1562	1679	1903	2348	3056	3856
581	India & Pakistan	0.93	22.311188_78.720566	natural	1363	1333	1284	1259	1268	1277	1443	1682	2160	2712	3747	3897	3914	3659	3130	2573	2200	1924	1785	1668	1544	1418	1329	1243	1168	1094	1058	1062	1166	1320	1650	1516	3647	3972	4280	3980	3681	3158	2825	2395	2051	1803	1761	1602	1479
582	India & Pakistan	0.44	26.770613_76.953642	cultivated	3861	3356	2763	1880	1310	1103	1064	1099	1236	2269	4810	3879	3700	2957	2160	1689	1373	1515	1694	2154	2883	4716	5206	5101	3757	2763	1710	1217	1111	1439	2065	3183	5284	4391	4138	3236	2253	1564	1209	1342	1490	1909	2618	3863	4741
583	India & Pakistan	0.45	26.700671_76.934907	cultivated	3293	2646	2178	1738	1449	1487	1642	2088	2574	3855	5052	4676	4409	3710	2914	2457	2224	2214	2478	2821	3118	3353	3463	3244	2952	2432	1881	1467	1465	1920	3766	5059	5006	4851	4463	3772	2990	2514	2323	2293	2481	2620	2865	3441	3953
583	India & Pakistan	0.91	22.29603_78.863454	natural	2116	1912	1688	1598	1627	2269	3225	4209	4912	5688	5556	5828	5527	4940	4298	3735	3448	3205	2938	2793	2586	2333	2158	1830	1598	1574	1585	1772	2170	2674	3263	3977	4414	4901	4937	4896	4762	4521	4159	3823	3310	2977	2778	2508	2292
584	India & Pakistan	0.45	26.62948_76.93241	cultivated	4321	4026	3410	2617	1834	1291	1345	1835	2590	4378	5859	5580	4456	3324	2498	2183	1974	2028	2264	2919	4098	5001	5584	5553	4686	3190	2006	1205	1118	1412	1791	3052	4789	5355	4990	3924	3007	2442	2144	2198	2320	2533	3136	3824	4949
584	India & Pakistan	0.91	22.294336_78.914752	natural	2124	1915	1725	1730	1733	2184	2932	3944	5074	5703	6132	5922	5793	5239	4597	3970	3383	2929	2660	2498	2307	2177	2007	1796	1638	1598	1598	1806	2056	2287	2423	3081	4726	5291	5506	5510	5282	4719	4173	3535	2915	2517	2343	2120	1979
585	India & Pakistan	0.45	26.628231_76.841235	cultivated	2630	1951	1436	1199	1233	1282	1431	1656	1780	2829	2111	1971	1729	1506	1330	1387	1392	1790	2426	2999	3314	3421	2968	2452	1903	1403	1168	1202	1427	1739	2072	3590	3710	2808	2363	1908	1522	1287	1217	1222	1267	1442	1694	1884	2063
585	India & Pakistan	0.85	22.314444_79.002091	natural	1804	1717	1621	1641	1682	1832	2321	2910	3814	4425	4890	5581	5554	5347	4741	3537	2971	2618	2354	2216	2073	1912	1764	1552	1408	1447	1498	1646	1750	1769	1992	3606	5143	5295	5311	5089	4749	4320	3830	3229	2634	2281	2233	2096	1924
586	India & Pakistan	0.45	26.698173_76.832493	cultivated	2009	1499	1165	1140	1129	1113	1119	1082	1197	1425	1857	1863	1797	1533	1303	1276	1447	1811	2290	2840	3183	3257	2935	2425	1786	1345	1122	1156	1233	1460	1466	2432	2568	2607	2374	1939	1538	1282	1162	1224	1174	1199	1158	1048	1257
587	India & Pakistan	0.45	26.751518_76.845142	cultivated	2682	2300	1789	1351	1145	1157	1227	1312	1330	1704	2352	2611	2484	2166	1724	1418	1337	1643	1891	2245	2671	2852	2834	2562	2091	1644	1372	1151	1124	1295	1653	2561	2475	3117	2860	2408	1890	1528	1270	1259	1423	1667	2030	2471	2898
587	India & Pakistan	0.83	22.311188_79.292573	natural	1207	1135	1113	1118	1124	1174	1312	1509	2530	3399	3417	3137	2849	2468	2059	1755	1551	1422	1369	1337	1284	1240	1185	1103	1051	1053	1025	1034	1066	1161	1206	1950	2835	2929	2857	2536	2408	2272	2124	1966	1706	1424	1381	1354	1287
588	India & Pakistan	0.44	26.756491_76.753215	cultivated	2961	2359	1837	1398	1139	1106	1217	1486	1851	3207	3266	3509	3237	2683	2043	1621	1334	1421	1852	2421	2927	3297	3444	3187	2816	2159	1548	1166	1219	1359	1598	4363	6324	5007	4073	2988	2116	1619	1362	1274	1572	2064	2567	3038	3195
588	India & Pakistan	0.8	22.31177_79.379477	natural	2207	2065	1930	1828	1693	1727	2130	2560	4301	5616	6440	5803	5778	5608	5152	4610	4056	3491	3225	3017	2758	2495	2244	1952	1810	1990	2238	2621	3163	3655	4014	4848	5199	5343	5376	5303	5250	4986	4626	4321	3827	3340	3042	2732	2360
589	India & Pakistan	0.44	26.694426_76.742567	cultivated	1962	1632	1282	1133	1104	1150	1236	1358	1466	1963	2190	2189	2149	1946	1673	1490	1359	1304	1493	1715	1843	1982	1980	1785	1547	1289	1125	1165	1205	1569	2370	4117	4204	3569	2345	1539	1314	1249	1224	1216	1181	1171	1163	1167	1306
590	India & Pakistan	0.44	26.631978_76.740069	cultivated	2137	1574	1254	1193	1227	1263	1376	1530	1551	2245	1919	1903	1860	1718	1583	1508	1500	1625	1975	2341	2640	2695	2421	2029	1557	1237	1200	1247	1333	1252	1645	2652	3761	3356	2740	1833	1579	1396	1380	1340	1336	1320	1309	1273	1431
590	India & Pakistan	0.8	22.24574_79.147934	natural	1754	1698	1688	1543	1487	1590	1885	2985	6304	7090	6835	6018	5483	5060	4541	3917	3396	2851	2472	2348	2210	2065	1935	1726	1575	1560	1611	1889	2320	2683	3196	5097	5357	5394	5312	4996	4673	4283	3800	3414	2960	2584	2411	2181	1953
591	India & Pakistan	0.44	26.626982_76.650144	cultivated	2230	1919	1530	1177	1153	1168	1219	1474	1761	2688	2813	2905	2670	2106	1595	1375	1288	1447	1792	2140	2324	2294	2009	1620	1356	1205	1167	1169	1222	1499	1689	2784	3047	3021	2709	2167	1687	1375	1240	1303	1321	1333	1391	1442	1617
591	India & Pakistan	0.8	22.249411_79.211929	natural	1507	1457	1341	1334	1330	1446	1513	1787	3294	5976	4740	4702	4155	3451	2897	2387	2074	2030	1958	1925	1834	1663	1458	1340	1222	1193	1160	1154	1147	1748	3759	5277	5526	4952	4531	4010	3542	3117	2725	2426	2072	1988	1910	1765	1606
592	India & Pakistan	0.44	26.690679_76.652642	cultivated	2834	2291	1827	1315	1223	1255	1338	1666	1758	2533	3542	3408	3072	2356	1719	1428	1464	1646	2012	2423	2612	2579	2260	1817	1493	1336	1278	1276	1251	1444	1501	2203	3782	3818	3514	2692	2073	1479	1374	1638	2233	3167	3794	4225	4307
592	India & Pakistan	0.8	22.249411_79.283421	natural	1841	1589	1393	1354	1319	1427	1600	2016	3487	2989	5184	5229	4691	3890	3045	2498	2300	2183	2086	2021	1824	1648	1534	1389	1249	1203	1147	1197	1330	1561	2031	2894	2696	5153	4958	4392	3714	3220	2839	2665	2463	2253	2203	2102	2005
593	India & Pakistan	0.44	26.738382_76.670331	cultivated	1577	1330	1285	1274	1266	1290	1263	1211	1179	1280	2256	3241	2724	2473	1832	1422	1194	1332	1538	1762	1864	1886	1740	1568	1449	1383	1315	1297	1279	1260	1465	1638	2093	2190	2023	1741	1481	1307	1265	1281	1662	2179	2620	2764	2646
593	India & Pakistan	0.79	22.249411_79.354914	natural	1728	1712	1684	1613	1647	1676	1908	2063	3589	3841	4501	4806	4603	4291	4187	3855	3501	3023	2600	2365	2287	2203	1981	1812	1599	1476	1403	1458	1596	1844	2028	3446	3145	4332	4641	4798	4494	4255	3821	3474	3118	2765	2418	2367	2080
594	India & Pakistan	0.44	26.657747_76.586289	cultivated	1464	1277	1380	1277	1323	1328	1313	1264	1236	1390	2360	2328	2189	1813	1515	1392	1373	1419	1595	1785	1890	1815	1634	1431	1363	1346	1341	1341	1327	1276	1534	2919	4541	3369	3886	3455	2704	1787	1496	1398	1621	1868	2221	2483	2527
594	India & Pakistan	0.8	22.184596_79.488481	natural	1331	1213	1202	1189	1182	1196	1433	1822	2459	3649	4077	3867	3585	3068	2491	2022	1767	1584	1514	1444	1354	1243	1196	1135	1124	1118	1107	1125	1230	1398	2440	2780	3672	4051	3829	3667	3383	3109	2770	2499	2094	1795	1659	1575	1456
595	India & Pakistan	0.44	26.630729_76.570211	cultivated	2324	2415	1989	1327	1303	1312	1400	1506	1537	2166	3296	3565	3460	2942	2282	1843	1542	1454	1508	1614	1772	2084	2250	2175	2002	1731	1491	1383	1321	1306	1334	2120	4510	4869	4772	3623	2440	1696	1385	1404	1651	1981	2379	2541	2556
595	Zambezi-Kalahari	0.9	-11.357588_21.594943	natural	2141	2681	2932	2629	2352	2060	2403	2206	1525	732	909	1234	1465	1544	1627	1602	2110	2861	3893	4119	4153	3797	3452	2976	2813	2531	2281	2278	2581	2727	2130	1171	717	909	1175	1555	1816	2214	2057	2511	2776	3127	3028	2684	2006
596	India & Pakistan	0.44	26.763119_76.375997	cultivated	2775	2874	2759	1730	1361	1310	1488	1809	2074	2628	4912	4612	5132	4428	3084	2026	1777	1714	1796	2049	2605	3200	3426	3320	2603	1956	1672	1486	1581	1803	2824	4811	6824	5387	4979	3680	2651	2002	1765	1858	1795	1766	1816	2195	2636
596	Zambezi-Kalahari	0.9	-11.357588_21.665291	natural	2521	2913	2927	2723	2534	2484	2380	2286	1907	1555	1415	1394	1455	1736	1971	2249	2501	2829	3847	4003	4023	3576	3417	3247	3104	2942	2802	2646	2547	2231	1782	1216	1100	1083	1390	1724	1972	2366	2178	2484	2957	3228	3152	3594	3494
597	India & Pakistan	0.44	26.768115_76.301059	cultivated	2360	2447	2440	1661	1294	1255	1313	1523	1882	2529	2874	3090	3004	2655	2218	1842	1573	1540	1575	1843	2269	2889	3347	3358	2938	2013	1334	1212	1228	1514	2097	3480	4222	3404	3042	2510	1989	1662	1493	1469	1575	1772	2362	3226	3528
597	Zambezi-Kalahari	0.9	-11.419366_21.596261	natural	2099	2224	2162	2065	2035	2125	2145	1950	1741	1510	1233	1391	1659	1751	1682	1647	2009	2595	3309	3519	3243	2564	1919	1914	1924	2058	2101	2068	2178	2149	2275	2375	2031	1370	794	1478	2253	2378	2408	2709	3077	3220	3261	3050	2654
598	India & Pakistan	0.44	26.695675_76.309802	cultivated	4026	3672	3118	2161	1581	1383	1601	2049	2576	3193	5446	5258	5281	4804	3769	2675	1786	1817	2479	3384	4037	4426	4697	4444	4072	3294	2357	1510	1450	1947	2449	5334	4733	5540	5666	5066	3836	2617	1949	1858	2074	2380	2815	3564	4235
598	Zambezi-Kalahari	0.9	-11.419366_21.666613	natural	1558	1699	1982	1878	1985	1851	1802	1748	1600	1458	1350	1266	1500	1639	1901	1770	1968	2605	3316	3681	3018	2072	1517	1728	1476	1517	1479	1525	1817	2043	2087	2060	1794	1402	1164	1266	1418	1846	2060	2327	2660	2853	4653	4168	3570
599	India & Pakistan	0.44	26.631978_76.303557	cultivated	4373	3719	2983	2045	1592	1512	1587	1739	2176	2414	4634	4925	4752	3810	2791	2337	2273	2978	4020	4917	5587	5954	5683	5079	3896	2813	2110	1712	1850	2398	4069	4617	5797	5933	6105	5724	4696	3335	1836	2008	2726	3486	4312	5151	5472
599	Zambezi-Kalahari	0.9	-11.419366_21.736966	natural	1668	1666	1720	1387	1601	1769	1797	1819	1629	1485	1467	1671	2116	2521	2844	2817	3196	3830	4489	4950	4437	3046	1563	791	557	593	833	1248	1591	1865	1915	1973	1792	1579	1450	1600	1984	2626	2897	3416	3772	5001	3700	1542	832
600	India & Pakistan	0.42	26.634476_76.219877	cultivated	3834	3544	2917	2157	1560	1239	1495	1814	1970	2488	4010	4256	4168	3540	2700	2066	1737	1900	2487	3253	3924	4328	4513	4168	3556	2648	1649	1301	1329	1508	1884	2648	3368	3611	3635	3336	2736	2194	1718	1544	2008	2700	3356	3773	4371
600	Zambezi-Kalahari	0.89	-11.481143_21.597587	natural	1264	1469	1788	1758	1710	1843	1821	1640	1379	1167	1010	1224	1399	1440	1528	1564	1673	2682	3667	3826	2631	1588	808	1044	865	954	1060	1274	1631	1760	1721	1558	1245	1046	956	1092	1440	1780	2077	2279	2357	4010	3073	1624	1946
601	India & Pakistan	0.42	26.695675_76.21613	cultivated	2673	2476	2103	1488	1381	1414	1565	1701	2067	2657	4163	2815	2910	2693	2259	1979	1726	1781	2191	2797	3226	3452	3454	3174	2611	1999	1384	1203	1272	1514	2093	2513	3836	2962	2834	2407	2040	1797	1602	1604	1811	2135	2614	3335	3629
601	Zambezi-Kalahari	0.89	-11.481143_21.667943	natural	1795	1916	2222	1768	1472	1718	1876	1965	1786	1638	1477	1435	1527	1721	1755	1595	2524	3450	4180	3512	3078	2386	2113	2162	1732	1880	2050	2177	2339	2147	1778	1088	755	870	1132	1397	1904	1999	2180	2299	2531	2559	2404	1535	1704
602	India & Pakistan	0.42	26.742029_76.232713	cultivated	1602	1639	1622	1478	1336	1347	1353	1419	1417	2376	3985	4332	4316	3703	2731	1819	1628	1534	1612	1664	1699	1799	1817	1832	1697	1569	1393	1291	1379	1511	2476	3560	4777	6179	5524	4239	2975	2254	1735	1580	1597	1536	1607	1687	1818
602	Zambezi-Kalahari	0.89	-11.542921_21.528559	natural	2125	2347	2495	2259	2195	1788	1661	1418	1194	1182	1493	1424	1457	1360	1465	1729	1975	2339	3110	4449	2812	2216	2174	2144	2100	1858	1777	1836	1947	1943	1914	1824	1607	1396	1299	1419	1568	1925	2172	2336	2673	2888	2571	1982	2415
603	India & Pakistan	0.42	26.768115_76.157429	cultivated	3737	3579	3016	2085	1637	1674	1668	1758	1479	2365	5013	4389	4229	3632	3015	2627	2319	2309	2433	2785	3219	3718	3909	3762	3257	2472	1835	1641	1677	2003	3126	4193	5071	4435	4151	3745	3057	2580	2245	2152	2259	2441	2841	3302	3593
603	Zambezi-Kalahari	0.89	-11.542921_21.59892	natural	2301	2114	2608	2597	2324	2110	1800	1761	1427	1233	960	1196	1596	1841	1804	1694	1838	2066	3083	3305	2342	1593	1263	1255	1213	1203	1330	1537	1800	1769	1619	1469	1232	1121	1274	1428	1607	1941	1886	2290	2651	3789	2965	1832	2078
604	India & Pakistan	0.42	26.675692_76.148686	cultivated	2411	2364	1773	1402	1316	1467	1490	1600	1655	1616	2196	2356	2319	2072	1844	1687	1582	1623	1614	1741	1962	2886	3370	3617	3022	2040	1226	1139	1196	1272	2022	3275	988	1356	1458	1492	1543	1460	1507	1450	1487	1705	1787	2104	2685
605	India & Pakistan	0.42	26.625733_76.142441	cultivated	2086	1956	1761	1473	1311	1368	1540	2152	3275	4349	5600	4789	4474	3695	2849	2165	1904	1831	2003	2323	2583	2757	2667	2363	2089	1673	1374	1268	1338	1590	2171	3473	4935	4561	4245	3467	2741	2218	2007	1876	1840	1866	1974	2188	2469
605	Zambezi-Kalahari	0.89	-11.604699_21.529895	natural	2391	2937	2933	2737	2612	2497	2402	2247	1976	1675	1389	1578	1837	2170	2371	2619	2731	2990	3180	3362	3284	2947	2781	3113	3016	2738	2426	2415	2402	2303	2101	1887	1610	1413	1346	1382	1481	1809	1828	2114	2964	3419	3495	3703	3341
606	India & Pakistan	0.41	26.619488_76.068752	cultivated	1638	1572	1391	1320	1342	1423	1608	1794	2045	2736	3556	3059	2891	2482	2064	1767	1557	1562	1655	1764	1860	1939	1829	1786	1627	1498	1416	1334	1367	1499	2224	2987	3423	2558	2640	2398	2019	1747	1554	1519	1492	1466	1422	1549	1949
607	India & Pakistan	0.41	26.699422_76.076246	cultivated	2094	2272	2222	1590	1267	1334	1390	1512	1328	1908	3408	2959	3787	3557	2876	1835	1559	1554	1692	2073	2611	3041	3184	3016	2502	1669	1424	1240	1195	1451	3029	3789	3322	3213	2931	2509	2131	1829	1618	1457	1475	1501	1745	2331	3178
608	India & Pakistan	0.41	26.773111_75.992566	cultivated	3387	2832	2192	1740	1453	1421	1516	1654	2007	2730	4031	4283	4298	3972	3344	2761	2224	1857	2234	2877	3428	3843	3883	3601	3074	2390	1891	1660	1632	1870	2306	3279	3218	3877	3872	3432	2831	2413	2021	1981	2177	2480	2908	3536	3893
608	Zambezi-Kalahari	0.88	-11.666476_21.531238	natural	2185	2680	2806	2858	2772	2560	2465	2292	2118	1953	1824	1850	1883	1999	2235	2408	2540	2774	2862	2939	3091	3074	3003	2905	2775	2615	2542	2538	2201	1972	1673	1543	1395	1419	1399	1578	1680	1928	2098	2594	3063	3105	2910	2515	2190
609	India & Pakistan	0.41	26.706916_75.991317	cultivated	2526	2032	1588	1425	1239	1130	1163	1254	1308	2036	3832	4024	2999	2603	2019	1710	1627	1742	1877	2000	2153	2396	2483	2332	2006	1624	1230	1136	1228	1890	3409	5249	5600	3737	3217	2668	2151	1786	1511	1400	1505	1698	1860	2256	2643
609	Zambezi-Kalahari	0.88	-11.666476_21.601608	natural	2437	2272	2559	2464	2461	2452	2275	2071	1853	1590	1420	1362	1552	1958	2329	2584	2524	2681	3398	3746	3824	3523	3307	3207	3136	2966	2789	2667	2589	2361	2143	1955	1719	1527	1468	1520	1674	2098	2619	2781	2998	2903	2721	2586	2546
610	India & Pakistan	0.41	26.640721_75.981325	cultivated	1271	1295	1338	1221	1182	1188	1201	1252	1450	1576	2798	2687	2455	1929	1568	1387	1314	1314	1306	1310	1330	1334	1325	1291	1250	1209	1162	1137	1255	1395	1973	3324	3920	4688	4513	3575	2409	1703	1589	1513	1465	1419	1390	1369	1350
610	Zambezi-Kalahari	0.88	-11.728254_21.462215	natural	2277	2822	2306	1979	1965	2015	2084	2003	1847	1717	1555	1465	1552	1669	1843	2130	1999	2177	2586	2753	2882	2637	2445	2603	2522	2413	2275	2161	2104	1975	1661	1344	1177	1023	1029	1381	1797	1940	1974	2163	2722	2896	2775	2452	2167
611	India & Pakistan	0.39	26.626982_75.910134	cultivated	1910	1826	1710	1262	1176	1159	1154	1165	1184	1801	3704	4554	3382	2620	2010	1690	1543	1646	1826	2057	2390	2573	2498	2230	1777	1350	1242	1222	1408	1528	2491	3880	6306	3834	4220	3618	2811	1875	1591	1503	1420	1387	1405	1517	1652
611	Zambezi-Kalahari	0.88	-11.728254_21.532589	natural	2113	2568	2659	2390	2289	2224	2101	2004	1799	1578	1446	1538	1594	1870	2047	2146	2715	3060	3146	2542	2021	2441	2618	2873	2875	2726	2547	2525	2560	2478	1890	1180	914	859	1261	1468	1921	1926	2117	2507	2711	2931	2714	1941	1394
612	India & Pakistan	0.39	26.680687_75.903889	cultivated	1717	1634	1516	1380	1361	1325	1394	1486	1508	1929	2537	2379	2253	2120	1990	1929	1812	1736	1714	1711	1790	1859	1803	1666	1513	1388	1349	1282	1275	1471	2086	3770	4671	3515	3090	2508	2045	1793	1686	1696	1744	1725	1699	1705	1709
612	Zambezi-Kalahari	0.88	-11.728254_21.602964	natural	1532	1387	1721	1735	1918	2133	2337	1977	1167	622	995	1272	1530	1578	1634	1828	1910	2059	2308	2389	2501	2226	2169	1904	1760	1717	1840	2007	2263	2436	1924	1044	653	782	745	937	1453	1952	1704	2016	2287	2417	1892	1127	830
613	India & Pakistan	0.39	26.740408_75.815898	cultivated	2182	2265	1932	1568	1371	1535	1619	1658	1414	2083	3211	3778	3376	2849	2314	1980	1853	1745	1782	1856	2258	2726	2762	2474	1936	1469	1335	1358	1432	1619	1830	2546	4332	3360	2924	2340	1932	1696	1557	1536	1709	1878	2036	2109	2420
613	Zambezi-Kalahari	0.88	-11.790031_21.463569	natural	2047	2103	2103	2014	2150	2274	2152	1963	1677	1379	1207	1274	1419	1607	1940	2168	2304	2543	2814	2778	2798	2637	2577	2968	2868	2677	2499	2345	2292	2128	1917	1708	1682	1234	1127	1111	1504	1545	2049	2594	3531	3635	2988	1864	1806
614	India & Pakistan	0.39	26.690679_75.836445	cultivated	3129	2856	2500	1800	1324	1288	1371	1607	1805	2342	3311	3210	3060	2593	2087	1748	1683	1905	2323	2930	3612	3943	3975	3573	2782	1892	1422	1214	1352	1846	3469	4954	4284	3551	2882	2415	2029	1739	1482	1430	1548	1967	2502	2822	3562
614	Zambezi-Kalahari	0.88	-11.790031_21.533948	natural	2327	2289	2256	1878	1902	1901	2014	2033	1861	1710	1410	1286	1406	1562	1639	1814	1936	2118	2322	2430	2438	2179	2291	2456	2267	2147	2148	2114	2182	2106	1781	1566	1314	947	954	1096	1237	1593	1921	2160	2317	2023	2848	3243	2918
615	India & Pakistan	0.39	26.64197_75.830201	cultivated	1407	1431	1413	1370	1310	1362	1370	1359	1445	1583	2906	3305	3267	2970	2447	2101	1822	1719	1598	1507	1397	1372	1422	1426	1408	1362	1299	1275	1291	1775	3492	4620	5030	4077	3883	3247	2546	1966	1668	1605	1571	1615	1607	1576	1546
615	Zambezi-Kalahari	0.88	-11.790031_21.604326	natural	1330	1081	1434	1376	1549	1821	1983	1910	1792	1521	1256	1165	1262	1343	1559	1719	1808	1805	1933	1554	2645	1923	928	938	660	724	1032	1261	1458	1535	1436	1619	1803	1779	1712	1539	1373	1869	2047	2279	2568	2577	2282	2156	1074
616	India & Pakistan	0.38	26.62948_75.750892	cultivated	2802	2673	2310	1439	1221	1225	1301	1405	1528	2175	2635	2646	2432	2048	1622	1355	1297	1551	1939	2439	3052	3773	4072	3550	2360	1478	1248	1155	1169	1250	1459	2569	4089	2970	2398	1795	1671	1505	1430	1353	1308	1324	1569	2579	3233
616	Zambezi-Kalahari	0.87	-11.851809_21.464931	natural	2054	2088	2126	2094	2069	2017	2078	2172	2106	1943	1565	1427	1538	1617	1714	1710	1856	2325	2667	2728	2585	2322	1958	2340	2039	1761	1680	1749	1998	2181	2095	1971	1784	1505	1337	1098	998	1226	1870	2459	2835	2696	2787	2329	1715
617	India & Pakistan	0.38	26.677369_75.716481	cultivated	1592	1665	1591	1498	1401	1442	1379	1217	1157	1972	3872	3966	3735	2996	2315	1940	1724	1660	1651	1656	1707	1766	1753	1668	1532	1421	1359	1327	1298	1649	2569	4302	5094	4614	3938	2982	2285	1984	1781	1687	1650	1635	1625	1602	1572
617	Zambezi-Kalahari	0.87	-11.851809_21.535314	natural	630	1097	1423	1576	1566	1732	1990	2235	2049	1805	1426	1252	1473	1863	2109	2092	2674	3121	3629	3442	2856	1694	1261	1118	1034	1290	1529	1732	1830	1824	1629	1607	1578	1504	1433	1433	1485	1740	2119	2627	3300	3347	3350	2625	1957
618	India & Pakistan	0.38	26.766866_75.725912	cultivated	3464	3139	2641	1960	1639	1627	1680	1795	1582	2815	4342	4365	4469	3852	2696	1727	1536	1990	2837	3417	4002	4250	4168	3758	3113	2325	1818	1494	1506	1679	1903	2170	3421	3580	3518	3193	2671	2242	1883	1798	2040	2485	3013	3578	3987
618	Zambezi-Kalahari	0.87	-11.913586_21.395912	natural	1818	1889	2063	2172	2346	2438	2328	2224	1779	1506	1331	1353	1618	2028	2223	2374	2370	2369	2838	2576	2788	2903	3023	3076	3125	2854	2793	2618	2519	2398	1986	1510	1200	1069	1395	1623	1994	1783	2204	2797	2955	3098	2812	2782	2799
619	India & Pakistan	0.36	26.770613_75.63224	cultivated	1853	1961	1848	1373	1237	1312	1402	1534	1646	1818	3390	4564	4656	3748	2606	1756	1502	1501	1500	1557	1681	1803	1832	1772	1593	1402	1305	1271	1351	1616	2129	3501	4822	3890	4082	3372	2554	1659	1500	1499	1547	1716	1903	2042	2150
619	Zambezi-Kalahari	0.87	-11.913586_21.4663	natural	1394	1915	1872	1788	1803	2110	2214	2026	2037	1965	1813	1813	1632	1232	1239	1277	1401	2052	2827	3120	2834	1964	2064	2125	1501	802	671	1741	2275	2384	2621	2536	2237	1341	1112	1224	1245	1750	1910	2198	2420	2476	2367	1990	3084
620	India & Pakistan	0.35	26.688181_75.63224	cultivated	1367	1437	1387	1272	1279	1258	1203	1114	1133	1557	2410	3126	2916	2242	1695	1519	1404	1301	1357	1442	1562	1648	1638	1551	1405	1293	1210	1162	1186	1291	1623	1910	2792	2936	2672	2307	1894	1636	1485	1469	1419	1481	1553	1677	1726
620	Zambezi-Kalahari	0.87	-11.913586_21.536687	natural	1496	1882	1892	1987	2241	2368	2287	2085	1737	1533	1537	1511	1453	1424	1604	1546	1477	1425	2134	2421	2905	2760	2687	2864	2232	1654	2127	2373	2703	3024	3069	2560	1860	791	862	1115	1294	1463	1935	2394	2887	2562	2510	2962	3736
621	India & Pakistan	0.38	26.639537_75.67574	cultivated	1983	1899	1586	1160	1177	1213	1295	1413	1516	1821	3609	4601	5181	4718	3460	2063	1479	1294	1337	1608	1816	1942	1849	1482	1260	1260	1274	1337	1401	1495	1486	1907	3299	3117	2970	2438	1915	1545	1321	1276	1593	2036	2416	2622	2695
621	Zambezi-Kalahari	0.85	-11.975364_21.397284	natural	1141	1459	2253	2316	2361	1999	2036	2144	2103	2075	1881	1538	1742	1856	1878	1923	1849	2076	2717	2977	3161	2740	2388	2264	2023	2107	2229	2061	1752	1417	1613	1303	1000	749	825	1277	1595	1679	1952	2320	2609	2577	2195	2096	2041
622	India & Pakistan	0.35	26.626982_75.542315	cultivated	1793	1464	1332	1328	1353	1390	1380	1318	1313	1440	1949	1482	1605	1657	1667	1649	1579	1423	1414	1456	1468	1440	1400	1369	1392	1406	1416	1416	1430	1369	1692	2643	4815	5894	6589	4899	2862	1634	1457	1421	1441	1477	1467	1460	1465
622	Zambezi-Kalahari	0.85	-11.975364_21.467676	natural	2106	2365	2296	2263	2248	2297	2246	2188	1968	1681	1483	1516	1666	1898	2040	2383	2619	2957	3159	3171	3093	3039	2797	2499	2229	2099	2205	2269	2329	2361	2271	1721	1215	684	893	1340	1827	1847	2233	2662	2928	3122	2685	2491	1926
623	India & Pakistan	0.35	26.680687_75.543564	cultivated	1547	1449	1325	1282	1309	1327	1332	1369	1343	1722	2696	2074	1992	1823	1586	1416	1341	1295	1280	1292	1285	1314	1388	1366	1367	1350	1311	1315	1300	1349	1625	1852	2383	3398	3372	2804	2244	1803	1480	1385	1428	1351	1351	1365	1388
623	Zambezi-Kalahari	0.85	-11.975364_21.538068	natural	1491	1778	1898	1918	1981	2023	2049	1974	1796	1545	1390	1539	1651	1778	1886	1881	1942	2135	2386	2504	2724	2565	2568	2484	2167	1934	1872	1856	2038	2000	1635	1094	798	660	918	959	1507	1876	2599	3120	3132	2888	2418	2279	2058
624	India & Pakistan	0.35	26.768115_75.509842	cultivated	1397	1381	1355	1311	1303	1297	1343	1395	1347	1704	3317	3587	3225	2626	2016	1753	1619	1561	1548	1555	1545	1569	1563	1517	1457	1379	1296	1240	1243	1457	1970	3248	3881	3370	3402	3121	2621	2063	1656	1604	1609	1647	1669	1700	1742
624	Zambezi-Kalahari	0.85	-12.037142_21.398663	natural	1084	1540	2036	2379	2528	2625	2515	2381	1847	1014	1124	1267	1485	1580	1795	1987	2237	2658	2958	2998	3455	2961	2926	2997	2187	1690	1946	2075	2366	2539	2531	1916	1296	624	724	1170	1307	1546	1814	2208	2631	2748	2546	2182	1938
625	India & Pakistan	0.35	26.671945_75.477369	cultivated	1745	1733	1657	1471	1437	1343	1309	1338	1512	2076	2892	2309	2440	2382	2157	1889	1717	1561	1671	1907	2025	2073	1957	1783	1657	1478	1327	1318	1253	1462	2196	4130	3783	4193	3925	3215	2481	1766	1568	1560	1633	1757	1868	1939	1953
625	Zambezi-Kalahari	0.85	-12.037142_21.46906	natural	2651	2619	2632	2577	2428	2265	2181	2032	1764	1608	1477	1579	1760	2028	2246	2448	2471	2841	3308	3402	3485	3283	3086	2977	2883	2546	2347	2185	2179	2103	1990	1803	1551	1248	1299	1538	1814	2306	2640	2737	2880	2930	2616	2426	2439
626	India & Pakistan	0.35	26.628231_75.477369	cultivated	2209	1663	1303	1326	1324	1325	1287	1271	1209	1506	2355	4943	4006	2351	1631	1545	1455	1412	1465	1570	1570	1506	1455	1357	1351	1366	1376	1375	1380	1453	1921	2835	4829	5003	4488	3047	1977	1648	1512	1501	1478	1507	1513	1603	1636
626	Zambezi-Kalahari	0.85	-12.098919_21.329649	natural	1931	1911	1960	2033	2180	2456	2416	2238	1993	1728	1490	1503	1361	1312	1708	2044	2264	2347	2498	2621	3050	3182	3350	3216	2397	2124	2185	2186	2412	2310	2271	1717	1214	683	960	1329	1605	1565	1969	2338	2745	2719	2694	2805	2898
627	India & Pakistan	0.34	26.624484_75.399933	cultivated	1754	1415	1258	1235	1231	1258	1274	1346	1583	1732	2630	1985	1897	1746	1541	1392	1324	1267	1253	1252	1233	1238	1282	1260	1307	1338	1338	1377	1395	1406	1966	2917	6135	3853	3782	2824	2119	1586	1468	1435	1420	1408	1414	1416	1437
627	Zambezi-Kalahari	0.85	-12.098919_21.40005	natural	1884	1706	1594	1625	1888	2196	2308	2258	2033	1793	1628	1695	1669	1795	1819	1856	2016	1974	2295	2585	2968	3270	3174	3024	1881	1260	1443	1829	2398	2487	2162	2048	1838	1924	1875	1774	1588	1663	1804	2378	2664	2725	2353	2185	2251
628	India & Pakistan	0.34	26.688181_75.402431	cultivated	1610	1423	1269	1277	1288	1319	1351	1400	1514	1730	2272	1495	1772	1746	1648	1579	1495	1388	1343	1280	1254	1296	1317	1327	1303	1295	1283	1297	1320	1363	2054	3957	4980	4585	3556	2560	1918	1686	1509	1465	1443	1383	1388	1393	1407
628	Zambezi-Kalahari	0.85	-12.098919_21.470451	natural	1459	2284	2355	2252	2263	2228	2197	2014	1750	1454	1307	1461	1722	1844	1950	1999	2081	2329	2561	2547	3121	3204	3007	2740	2449	2315	2375	2372	2392	2368	2181	1740	1320	957	1149	1491	1876	1832	2096	2401	2735	3001	4000	3905	2218
629	India & Pakistan	0.34	26.758123_75.40368	cultivated	1666	1560	1449	1424	1366	1347	1277	1245	1271	1307	1903	1872	1700	1674	1549	1471	1445	1410	1374	1347	1332	1320	1335	1315	1297	1306	1337	1356	1422	1474	1991	3059	4262	3175	3061	2511	1929	1637	1451	1421	1427	1409	1394	1406	1414
629	Zambezi-Kalahari	0.84	-12.160697_21.331038	natural	2236	2332	2388	2375	2346	2298	2211	2030	1840	1651	1552	1550	1610	1651	1773	1793	1926	2130	2263	2495	2814	2894	3086	2864	2540	2237	2154	2028	2034	1920	1752	1593	1445	1298	1348	1546	1685	1866	2114	2550	2826	3054	2909	2819	2693
630	India & Pakistan	0.34	26.760621_75.322498	cultivated	2603	2453	2095	1530	1281	1468	1764	1968	1559	1953	2940	4123	3934	3320	2230	1708	1584	1647	1872	2100	2406	2701	2761	2600	2222	1770	1472	1364	1403	1505	1872	2115	2984	3565	3547	3207	2569	2084	1666	1562	1526	1693	1873	2016	2144
630	Zambezi-Kalahari	0.84	-12.160697_21.401444	natural	811	1533	1465	1524	2050	2424	2646	2593	2324	2080	1747	1698	1529	1404	1304	1359	1613	1954	2630	3175	3233	2863	2613	2058	1176	963	1144	1797	2535	2711	2422	2001	1627	1058	700	845	1042	1235	1626	2035	2376	2583	2521	2247	1891
631	India & Pakistan	0.34	26.694426_75.324995	cultivated	2660	1490	1449	1440	1465	1424	1389	1413	1584	1876	2707	2647	3034	2831	2409	2041	1810	1654	1676	1611	1566	1563	1562	1569	1542	1519	1464	1446	1414	1481	1591	2454	2964	3016	2863	2417	2143	1928	1796	1703	1698	1539	1441	1445	1458
631	Zambezi-Kalahari	0.84	-12.160697_21.471849	natural	1220	1494	2317	2521	2554	2414	2254	2200	2052	1897	1651	1533	1509	1393	1362	1413	1581	1969	2239	3494	1439	2783	2902	3001	2136	1665	1452	1918	2204	2280	2073	1936	1681	1456	1313	1204	1144	1618	1850	2256	2439	2840	3950	3994	1839
632	India & Pakistan	0.32	26.63592_75.293068	cultivated	2191	1580	1322	1334	1397	1473	1517	1529	1624	1896	2250	1616	1705	1606	1493	1405	1360	1318	1309	1299	1295	1318	1363	1382	1390	1372	1339	1331	1321	1377	1643	2010	3608	3501	3214	2508	1973	1632	1462	1445	1551	1748	1918	1940	1884
632	Zambezi-Kalahari	0.84	-12.222474_21.332435	natural	1511	1832	2194	2307	2293	2470	2516	2401	2131	1771	1435	1447	1537	1717	1933	2055	2015	1916	2100	2105	2673	3053	3325	3417	2558	2088	1961	2201	2139	1973	1637	1422	1281	1222	1114	1184	1254	1530	1659	1978	2249	2443	2514	2529	2359
633	India & Pakistan	0.32	26.623235_75.241315	cultivated	2393	2143	1559	1064	1004	1052	1095	1175	1260	1396	1519	1212	1200	1156	1116	1090	1070	1044	1025	1006	983	993	1023	1047	1056	1054	1079	1032	916	876	612	255	343	249	230	262	378	418	888	1493	2198	3549	4618	5385	5358
633	Zambezi-Kalahari	0.84	-12.222474_21.402845	natural	2151	2824	2706	2644	2668	2811	2857	2903	2768	2699	2593	2540	2708	3184	3220	3325	2833	3322	4683	5579	3909	4387	4450	4103	3408	2993	2824	2776	2878	2908	2835	2805	2552	2484	2453	2674	3035	3431	3746	3856	4369	4817	5147	4381	3592
634	India & Pakistan	0.32	26.68943_75.240066	cultivated	1879	1880	1563	1411	1407	1387	1353	1326	1402	1348	730	2765	2669	2565	2112	1737	1423	1441	1411	1383	1304	1307	1363	1387	1369	1374	1345	1347	1381	1400	1931	3253	3878	4430	4546	3624	2422	1694	1616	1584	1534	1497	1485	1447	1437
634	Zambezi-Kalahari	0.84	-12.284252_21.263424	natural	3887	4085	4187	3944	3740	3646	3533	3420	3284	3091	2923	3087	3226	3442	4002	4383	4645	4998	5128	5274	5598	5414	5361	5153	4860	4619	4291	3979	3761	3597	3509	3519	3481	3377	3324	3635	3872	4200	4391	4761	5051	5492	5433	4735	4573
635	India & Pakistan	0.32	26.751878_75.241315	cultivated	2355	1212	1209	1213	1241	1314	1345	1435	1736	1944	2954	2859	2717	2285	1743	1429	1235	1175	1158	1153	1163	1197	1215	1237	1200	1157	1118	1095	1111	1266	1707	3179	3959	4187	4117	3209	2183	1456	1247	1256	1226	1263	1218	1244	1250
635	Zambezi-Kalahari	0.84	-12.284252_21.333839	natural	3835	4138	4243	3954	3756	3602	3493	3383	3273	3165	3017	3131	3218	3345	3710	4025	4285	4491	5348	5389	5437	4629	4714	4879	4424	4108	3851	3723	3629	3591	3473	3321	3131	3018	3172	3580	3956	4335	4552	4775	5133	5419	5315	4309	3150
636	India & Pakistan	0.32	26.759372_75.155137	cultivated	1569	1601	1457	1378	1209	1137	1090	1055	1089	1141	1522	1615	1576	1435	1226	1195	1256	1380	1528	1776	1929	1961	1779	1368	1125	1102	1089	1118	1095	1179	1376	1762	2227	2434	2294	1850	1590	1435	1409	1397	1420	1546	1645	1727	1932
636	Zambezi-Kalahari	0.84	-12.284252_21.404254	natural	2572	3133	3167	3162	3071	3044	2994	2955	2758	2514	2229	2177	2251	2309	2473	2551	2724	3204	3671	4174	4433	4353	4677	4658	4345	3743	3177	3089	3009	2882	2732	2584	2371	2274	2231	2404	2477	2628	2604	3288	4403	4798	5006	4486	4611
637	India & Pakistan	0.32	26.690679_75.155137	cultivated	1178	1157	1168	1184	1170	1163	1137	1137	1139	1500	2108	2262	2109	1945	1633	1481	1405	1399	1350	1290	1236	1221	1222	1189	1156	1153	1139	1148	1184	1316	1542	1934	2967	2784	2676	2296	2057	1906	1845	1717	1649	1529	1458	1387	1371
637	Zambezi-Kalahari	0.63	-12.284252_38.37426	natural	4811	4941	4829	4685	4397	4046	3654	3333	3196	3067	2928	2560	2131	1735	1426	1350	1671	2199	3263	4547	5211	5301	4546	4464	4819	4983	4563	4252	3925	3626	3299	3082	2795	2548	2424	2455	2494	2351	2104	1793	1567	1601	2177	6298	6095
638	India & Pakistan	0.32	26.625733_75.155137	cultivated	2236	2028	1509	1249	1193	1238	1238	1264	1197	1321	1394	1653	1547	1493	1326	1200	1125	1122	1099	1079	1085	1093	1105	1145	1155	1165	1166	1184	1220	1318	1664	1969	2954	3144	3051	2511	1959	1578	1288	1347	1324	1305	1269	1269	1284
638	Zambezi-Kalahari	0.63	-12.284252_38.444675	natural	5910	5787	5286	4828	4388	4191	3825	3571	3287	2991	2715	2381	2130	1996	1986	2127	2997	3668	4296	4800	4725	3162	4990	5716	6060	6039	5595	4774	3951	3432	3226	2987	2820	2571	2269	2090	1898	1821	1882	1877	1912	2141	3438	6816	6816
639	India & Pakistan	0.3	26.625733_75.068334	cultivated	2078	1668	1305	1240	1189	1178	1161	1221	1491	1638	2611	2777	2663	2167	1737	1508	1378	1357	1363	1352	1301	1273	1284	1331	1348	1335	1302	1261	1252	1515	1730	3687	4091	4274	4140	3372	2312	1582	1397	1305	1272	1245	1265	1297	1338
639	Zambezi-Kalahari	0.83	-12.346029_21.264831	natural	2838	3084	3105	2969	2772	2606	2437	2228	2020	1850	1779	1918	2028	2201	2262	2241	2169	2191	3567	4084	3710	3800	3900	3811	3647	3236	2959	2750	2769	2555	2411	2153	1938	1814	1845	2008	1995	2053	2045	2368	3489	4174	4165	2686	3075
640	India & Pakistan	0.3	26.717668_75.060514	cultivated	1826	1378	1237	1282	1282	1241	1170	1189	1606	1981	3896	3624	3352	2677	1949	1562	1365	1297	1303	1304	1288	1303	1300	1306	1298	1301	1283	1295	1296	1370	1889	3096	4732	5623	5784	4296	2365	1323	1273	1240	1234	1178	1172	1187	1207
640	Zambezi-Kalahari	0.83	-12.346029_21.335251	natural	2215	2509	2582	2594	2495	2250	2217	2076	1840	1671	1433	1412	1695	1933	2134	2205	2324	2559	2740	2868	3136	3202	3427	3469	3258	2889	2544	2483	2267	2160	2021	1669	1392	1209	1306	1803	2073	2306	2269	2502	2812	3468	3518	3329	3453
641	India & Pakistan	0.3	26.789144_75.069789	cultivated	2209	1767	1316	1231	1200	1189	1144	1160	1147	1288	1861	2088	2049	1935	1665	1503	1394	1394	1511	1706	1777	1788	1628	1408	1316	1262	1217	1210	1255	1416	2028	3151	4365	4699	4549	3625	2434	1644	1393	1377	1394	1406	1384	1391	1404
641	Zambezi-Kalahari	0.83	-12.346029_21.40567	natural	3119	3438	3514	3140	3002	2957	2994	2944	2825	2635	2445	2564	2779	3222	3695	3905	3952	3813	3484	4004	4412	4277	4219	3784	3518	3446	3424	3247	3127	3075	3020	3010	2904	2819	2805	3102	3277	3451	3786	3936	4206	4553	4581	4813	5122
642	India & Pakistan	0.3	26.740619_75.003326	cultivated	1414	1331	1310	1355	1374	1339	1319	1337	1328	1784	4311	3957	3922	3209	2423	1742	1483	1372	1405	1447	1467	1470	1488	1494	1441	1411	1289	1251	1354	1487	1917	2407	3894	5536	5352	3918	2373	1826	1644	1603	1617	1602	1588	1550	1540
642	Zambezi-Kalahari	0.65	-12.346029_38.376799	natural	5995	5559	5438	5459	5139	4532	3922	3599	3094	2760	2460	2124	1889	1760	1624	1969	2395	3660	5471	6623	8802	8795	6050	5386	4761	4629	4344	4782	5498	5358	4857	3521	2414	2091	1866	1771	1996	2178	2411	2546	2541	2600	2823	3158	6466
643	India & Pakistan	0.29	26.631978_74.95218	cultivated	1120	1175	1156	1116	1096	1076	1112	1140	1208	1462	2049	2315	2338	2235	1918	1751	1592	1563	1492	1390	1329	1318	1317	1279	1272	1248	1252	1262	1207	1287	1557	2272	2768	2815	2698	2483	2240	1976	1864	1784	1717	1630	1584	1502	1477
643	Zambezi-Kalahari	0.65	-12.346029_38.447219	natural	6342	5965	5657	5195	4729	3996	3394	2873	2381	1945	1487	1198	1090	1246	1280	1574	1975	3295	4973	6377	7109	7089	7366	6545	6421	6080	5436	4475	4095	2902	2279	1698	1310	1025	1107	1062	1244	1507	1617	1632	1340	1638	2698	5084	6537
644	India & Pakistan	0.29	26.765617_74.947184	cultivated	1629	1415	1230	1209	1199	1220	1208	1198	1314	1460	3200	3452	3524	3160	2597	2156	1865	1717	1711	1733	1675	1592	1488	1386	1289	1271	1250	1263	1319	1439	2125	3664	5470	5312	4305	3010	1986	1480	1308	1400	1359	1310	1325	1285	1283
644	Zambezi-Kalahari	0.83	-12.407807_21.266245	natural	1821	2188	2266	2308	2257	2078	2008	1764	1287	1092	1036	1108	1474	1666	1892	2027	2102	2347	2583	2834	3211	3155	3328	3307	3161	2945	2711	2473	2403	2202	2087	1916	1729	1585	1628	1755	1823	1909	2032	2215	2455	2631	2632	2644	2360
645	India & Pakistan	0.29	26.724271_74.820964	cultivated	2363	1937	1643	1490	1304	1280	1298	1381	1543	1843	3941	4845	5148	4517	3389	2288	1861	1721	1741	1835	1923	2027	1996	1886	1742	1521	1506	1526	1583	1689	2178	3377	5484	5034	3876	3061	2433	1906	1508	1480	1672	1945	2150	2316	2294
645	Zambezi-Kalahari	0.83	-12.407807_21.33667	natural	2149	2415	2496	2446	2413	2304	2196	2032	1849	1743	1717	1718	1756	1829	1876	1945	2000	2468	3256	3577	3135	3182	3572	3552	3404	3070	2767	2664	2500	2287	2081	1876	1621	1476	1498	1719	1868	2135	2489	2637	2961	3302	3345	3474	3509
646	India & Pakistan	0.29	25.776504_74.005913	cultivated	3109	2927	2578	2150	1907	1687	1789	2096	2115	3859	4385	3242	3895	3577	3185	2657	2294	1963	2043	2370	2581	2847	3002	2866	2584	2211	1879	1732	1612	1494	1819	2463	3839	4512	5056	4545	3260	2733	2347	2180	2148	2193	2420	2677	3075
646	Zambezi-Kalahari	0.64	-12.407807_38.308927	natural	6313	5906	5622	5456	5182	4711	4237	3798	3291	2954	2589	2163	1998	1876	1800	2220	3216	4237	5103	5621	5672	5178	5197	5269	5278	5274	4991	4487	3996	3266	2439	1984	1566	1331	1404	1463	1527	1653	1716	1699	1728	1846	2444	4720	8318
647	India & Pakistan	0.33	25.647706_74.04916	cultivated	2944	3271	2837	1779	1633	1605	1633	1577	1450	1913	3519	4608	3821	3117	2497	2362	2119	2095	1930	1887	1982	2013	1983	1898	1735	1588	1496	1420	1453	1517	1598	1531	3454	4443	4212	3812	3181	2776	2453	2259	2217	2284	2681	2882	3099
647	Zambezi-Kalahari	0.65	-12.407807_38.379352	natural	6262	6281	5103	4892	4872	4535	4130	3575	3104	2769	2390	1982	1759	1556	1590	1959	2341	3689	5246	5949	7513	7910	6759	6216	5446	5242	5043	4506	4009	3490	2993	2832	2389	1922	1489	1177	1259	1689	1851	1921	1797	2014	3382	4716	7274
648	India & Pakistan	0.33	25.709755_74.090526	cultivated	2909	2703	2221	1522	1271	1352	1407	1519	1806	1934	2965	2370	2175	1966	1712	1652	1557	1502	1435	1391	1366	1372	1374	1344	1299	1271	1213	1229	1251	1382	1279	1633	4009	5493	5533	4347	2866	2016	1787	1733	1988	2357	2798	3220	3312
648	Zambezi-Kalahari	0.65	-12.407807_38.449776	natural	6508	5886	5431	5280	4945	4605	4161	3453	2804	2570	2242	2034	1723	1408	1179	958	1644	2683	3722	4862	5591	5791	6095	5159	4566	4683	4709	4618	4450	3692	2994	2630	2160	1749	1527	1354	1329	1521	1584	1522	1655	2224	3538	4691	5575
649	India & Pakistan	0.33	25.659382_74.108303	cultivated	1390	1379	1308	1128	1220	1321	1339	1361	1473	1693	3285	3541	3281	2692	2062	1545	1363	1314	1334	1312	1252	1240	1233	1233	1209	1178	1145	1151	1152	1209	1268	1898	4260	4649	4142	3273	2618	2182	1868	1661	1707	1811	1952	2105	2434
649	Zambezi-Kalahari	0.82	-12.469585_21.197238	natural	1896	2338	2465	2568	2491	2280	2212	1970	1818	1698	1549	1506	1536	1663	1838	1851	1997	2240	2508	2234	2152	2631	3146	3986	4139	3943	3042	2485	2287	2156	1993	1809	1574	1375	1311	1444	1642	1712	1889	2127	2384	2482	2596	2676	2635
650	India & Pakistan	0.32	25.636441_74.231173	cultivated	2142	2101	1798	1441	1432	1576	1697	1827	1821	1595	3278	3027	2972	2661	2326	2025	1816	1748	1891	1946	2051	2075	1939	1803	1585	1358	1230	1222	1211	1457	1913	3321	5012	5458	5553	4592	3303	2478	2171	1901	1770	1909	2165	2477	2715
650	Zambezi-Kalahari	0.82	-12.469585_21.267667	natural	2157	2660	2812	2832	2656	2394	2225	2019	1783	1615	1466	1345	1351	1625	1758	1801	1958	2373	2750	3163	3131	3133	3445	3408	3305	2970	2747	2521	2459	2221	2020	1830	1716	1624	1667	1759	1759	1877	1984	2179	2406	2813	2749	2741	2623
651	India & Pakistan	0.32	25.737019_74.240947	cultivated	3488	2406	2118	1779	1699	1780	1825	1835	1424	2537	3263	6192	4412	3622	2523	2355	2287	2567	2988	3477	3930	4049	3750	2834	1802	1599	1468	1424	1365	1361	1879	3110	4415	4809	4397	4065	3424	2963	2501	2272	2252	2419	2754	3295	3605
651	Zambezi-Kalahari	0.82	-12.469585_21.338096	natural	2429	2819	2822	2730	2647	2510	2354	2132	1964	1770	1549	1581	1723	1968	2367	2513	2615	3055	3599	3717	3603	3037	2616	2745	2811	3047	3030	2845	2615	2512	2198	2006	1815	1655	1594	1885	1924	2101	2275	2508	2747	3121	3663	3693	3434
652	India & Pakistan	0.32	25.701431_74.289485	cultivated	3405	3739	3458	1826	1531	1519	1588	1615	1977	1981	3476	5152	4882	4265	3183	2410	1904	1837	1896	2083	2244	2317	2423	2327	2118	1880	1599	1365	1333	1406	1649	2478	3672	5142	5439	5245	4489	3429	2603	1765	1678	2516	4239	5793	6598
652	Zambezi-Kalahari	0.65	-12.469585_38.311489	natural	5066	4866	4702	4325	3893	3389	2871	2346	2056	1877	1787	1648	1515	1337	1184	1626	2294	3316	5117	5966	7009	7380	6672	5933	4796	4583	4177	3566	3101	2644	2329	2217	2019	1754	1452	1243	1207	1345	1451	1540	1642	1721	2634	4458	6293
653	India & Pakistan	0.32	25.663127_74.289297	cultivated	1467	1419	1366	1271	1324	1317	1347	1465	1671	1773	2724	2978	2907	2535	2107	1757	1515	1399	1368	1320	1282	1266	1269	1273	1249	1207	1141	1137	1146	1231	1663	2478	3776	4765	5450	4648	3296	2397	2024	1774	1631	1587	1540	1512	1484
653	Zambezi-Kalahari	0.64	-12.469585_38.381918	natural	6471	5960	5518	5147	4779	4277	3898	3667	3394	3243	3091	2964	3034	3173	2870	2913	3141	4279	6264	7375	7727	8223	5035	5629	9334	8953	6246	4216	3868	3595	3431	3218	2876	2631	2452	2380	2514	2612	2806	2973	3088	3489	4265	6189	7382
654	India & Pakistan	0.34	25.594118_74.26445	cultivated	1415	1428	1400	1385	1590	1967	2157	2090	1766	1494	2555	2834	2715	2347	2075	1866	1744	1631	1561	1551	1516	1503	1478	1433	1448	1457	1414	1400	1357	1443	2119	3686	5155	5746	5123	4188	3108	2510	2217	2009	1874	1772	1711	1646	1675
654	Zambezi-Kalahari	0.64	-12.469585_38.452347	natural	5854	5438	5054	4824	4714	4270	3678	3023	2509	2142	1829	1709	1610	1455	1228	969	945	2077	3844	5790	7244	7240	6200	5985	5934	5742	5358	4644	3813	3411	2817	2501	2092	1850	1842	1582	1422	1141	962	949	933	1081	1387	2425	4549
655	India & Pakistan	0.33	25.576256_74.325559	cultivated	1471	1509	1277	1182	1247	1316	1363	1434	1414	2369	3004	4115	3826	2906	2124	1690	1500	1395	1405	1396	1436	1462	1447	1387	1284	1169	1131	1139	1215	1377	1325	1917	3127	5320	4882	4067	3399	2969	2160	2046	1882	1774	1634	1722	1866
655	Zambezi-Kalahari	0.82	-12.531362_21.198663	natural	2330	2603	2767	2709	2533	2452	2357	2198	1990	1827	1689	1660	1675	1852	1950	2016	2139	2464	2827	2976	3485	3878	3658	2666	2166	2426	2487	2487	2343	2072	1885	1730	1625	1557	1615	1719	1811	2056	2293	2373	2526	2582	2818	2954	3035
656	India & Pakistan	0.31	25.652407_74.355644	cultivated	1283	1222	1149	1141	1182	1224	1331	1498	1678	1503	2252	2177	2091	1843	1580	1398	1274	1200	1181	1173	1147	1141	1134	1140	1120	1091	1045	999	967	1067	1204	1842	1605	2641	3686	3670	3318	2422	1976	1725	1626	1587	1561	1529	1474
657	India & Pakistan	0.31	25.690012_74.40265	cultivated	1512	1389	1306	1326	1421	1545	1561	1544	1762	1706	2916	2845	2719	2383	1985	1701	1545	1504	1520	1560	1630	1632	1600	1480	1322	1200	1184	1211	1238	1241	1532	2069	3190	4113	4154	3689	2787	2376	2101	1931	1932	2041	2256	2526	2720
657	Zambezi-Kalahari	0.82	-12.531362_21.33953	natural	2528	2435	2648	2532	2395	2400	2285	2039	1805	1573	1344	1300	1487	1728	2008	2283	2416	2578	2941	2945	2916	2866	2796	3030	3439	3299	3086	2434	2296	2183	2004	1803	1755	1562	1541	1559	1657	2011	2250	2678	3045	2987	3247	3355	3198
658	India & Pakistan	0.31	25.613861_74.408291	cultivated	1302	1370	1383	1370	1412	1430	1454	1471	1465	1563	2477	2377	2352	2238	1936	1728	1608	1533	1483	1450	1442	1429	1411	1395	1359	1324	1309	1266	1243	1342	1739	1757	4107	3635	4462	4340	3660	2407	1991	1815	1709	1709	1682	1660	1629
658	Zambezi-Kalahari	0.92	-12.531362_25.213386	natural	4621	4811	4502	3786	3539	3109	2821	2688	2539	2389	2203	2085	2189	2633	3016	3277	3365	3656	4648	5356	5535	4824	4179	4101	3868	3717	3422	3188	2987	2708	2552	2467	2360	2243	2205	2136	2715	3628	4096	4628	5157	5312	5356	4996	4142
659	India & Pakistan	0.33	25.555573_74.387608	cultivated	1255	1282	1250	1254	1265	1312	1360	1416	1479	1659	2146	1767	1626	1538	1443	1413	1420	1445	1439	1412	1368	1318	1280	1257	1262	1267	1258	1228	1197	1174	1279	2009	2705	3254	2442	2131	1783	1659	1588	1574	1653	1687	1673	1599	1521
659	Zambezi-Kalahari	0.92	-12.531362_25.28382	natural	4124	4058	4077	3832	3640	3374	3063	2910	2755	2718	2620	2580	2476	2744	3218	3580	3786	3778	4221	5182	5706	5752	4999	4912	4660	4288	3930	3537	3130	2984	2885	2775	2635	2471	2373	2395	2978	3591	4313	4528	4672	4593	4522	4567	4849
660	India & Pakistan	0.33	25.541471_74.459058	cultivated	1344	1341	1324	1307	1314	1347	1363	1423	1388	1931	2992	5310	4377	3442	2359	1923	1605	1596	1530	1476	1434	1374	1333	1306	1300	1308	1306	1286	1237	1166	1757	2859	4983	6595	6303	5399	3793	2635	2102	1895	1750	1706	1634	1582	1562
660	Zambezi-Kalahari	0.92	-12.531362_25.354254	natural	5208	5082	4521	4117	3966	3483	3097	2853	2632	2396	2190	2067	2209	2603	2957	3105	3342	3792	4434	4964	5444	5486	5163	4825	4211	3899	3683	3485	3333	3171	2968	2780	2457	2139	2057	2202	2760	3335	3964	4709	5084	5932	5944	5604	4780
661	India & Pakistan	0.31	25.671209_74.475041	cultivated	1254	1236	1232	1272	1338	1374	1357	1274	1251	1206	1484	1933	1784	1692	1552	1531	1490	1520	1485	1423	1368	1364	1390	1430	1407	1342	1257	1216	1241	1304	1368	1624	2206	2631	2187	2130	1961	1804	1705	1679	1703	1699	1632	1554	1469
661	Zambezi-Kalahari	0.65	-12.531362_38.243629	natural	6838	6797	5934	5329	4312	3875	3452	3136	2818	2635	2350	1966	1715	1613	1725	1792	2217	2685	4370	6228	6294	5630	5289	5230	5170	5042	4853	4320	3683	3109	2650	2458	2258	2008	1773	1628	1659	1762	1875	1907	1960	2614	3763	4598	5232
662	India & Pakistan	0.33	25.592238_74.578455	cultivated	1473	1316	1319	1387	1426	1455	1494	1740	1629	1634	2795	4106	4857	4807	4181	2724	2198	1894	1781	1725	1660	1609	1569	1541	1520	1491	1453	1424	1400	1409	2135	3423	8106	7575	7044	5397	3923	2912	2312	2001	1792	1704	1637	1581	1573
662	Zambezi-Kalahari	0.65	-12.531362_38.314063	natural	5077	5541	5461	4983	4363	3593	3249	2839	2543	2276	2055	1774	1622	1545	1480	1321	1431	2759	4664	6012	6141	7803	7457	6496	4902	5144	4699	3903	3151	2487	2125	1904	1542	1498	1449	1495	1597	1626	1654	1629	1722	1985	2495	3128	3534
663	India & Pakistan	0.32	25.640185_74.646145	cultivated	1301	1298	1343	1325	1325	1315	1357	1400	1327	1519	2189	2991	2286	2073	1890	1771	1737	1713	1681	1657	1587	1490	1437	1411	1413	1405	1381	1354	1316	1374	1470	1690	2431	3231	3063	2832	2393	2084	1948	1967	1920	1834	1708	1630	1641
663	Zambezi-Kalahari	0.64	-12.531362_38.384497	natural	6047	7024	6668	5999	5036	4012	3242	2722	2251	1895	1687	1445	1307	1262	1267	1614	2074	4200	5374	6236	5516	4805	5010	5445	5996	5690	4799	3595	2837	2455	2275	1994	1763	1425	1108	934	1074	1178	1337	1447	1569	2149	3349	6806	7233
664	India & Pakistan	0.33	25.53583_74.554012	cultivated	1291	1281	1284	1293	1307	1324	1329	1316	1209	1977	5045	5551	5245	4094	3002	2260	1925	1671	1581	1507	1450	1415	1402	1394	1371	1373	1346	1364	1399	1436	1856	2542	5371	6619	6176	4905	3406	2382	1977	1750	1584	1573	1522	1509	1519
664	Zambezi-Kalahari	0.82	-12.59314_21.200094	natural	2066	2406	2441	2441	2414	2334	2208	2036	1874	1722	1551	1460	1503	1692	1906	1859	2116	2311	2683	2844	2986	3124	3635	3449	3228	2955	2709	2545	2494	2243	2084	1935	1808	1691	1703	1837	1984	2182	2382	2519	2617	2753	2832	2885	2720
665	India & Pakistan	0.33	25.505746_74.617001	cultivated	2104	1874	1616	1621	1609	1808	1855	1826	1571	2086	4102	6034	5330	4837	3894	3001	2368	2021	2027	2174	2307	2373	2280	2120	1870	1645	1527	1487	1695	1953	3198	4353	6809	7775	6929	5557	3942	3015	2562	2259	2127	2066	2346	2716	2763
665	Zambezi-Kalahari	0.82	-12.59314_21.270533	natural	2153	2751	2767	2640	2522	2423	2325	2181	1943	1686	1474	1456	1657	1938	2186	2196	2322	2654	2918	3040	3202	3070	3193	3008	1925	2098	2564	2783	2796	2406	2074	1911	1753	1650	1678	1740	1834	2043	2270	2490	2692	2546	2795	2835	2856
666	India & Pakistan	0.34	25.493851_74.69562	cultivated	1452	1436	1371	1322	1302	1274	1251	1258	1221	1954	3817	4539	3981	3322	2622	2189	2007	1927	1968	2076	2149	2198	2048	1785	1497	1327	1287	1282	1316	1406	1779	3537	5348	6018	5134	4178	3035	2400	2127	2202	2281	2324	2347	2325	2380
666	Zambezi-Kalahari	0.92	-12.59314_25.215089	natural	4396	4599	4262	3772	3547	3299	2987	2821	2651	2574	2527	2607	2681	2711	3001	3217	3569	3867	4529	5200	5432	5279	4936	4502	3493	3229	3414	3407	3610	3347	3127	2912	2686	2438	2509	2588	2816	3325	3798	4787	5312	5383	5156	4711	3567
667	India & Pakistan	0.34	25.53959_74.762722	cultivated	1646	1584	1549	1572	1614	1643	1768	2002	2197	3055	3174	4474	4455	4205	3485	2839	2335	2312	2242	2283	2288	2217	2117	1937	1758	1664	1673	1671	1771	1910	2244	2761	4239	5438	5336	4463	3467	2707	2288	2128	1994	1987	1920	1860	1782
667	Zambezi-Kalahari	0.92	-12.59314_25.285528	natural	4562	4348	4253	3812	3652	3356	3057	2885	2759	2713	2644	2586	2449	2591	2930	3235	3599	3592	4183	4666	5047	4951	4472	4293	3849	3559	3309	3126	2939	2914	2781	2688	2584	2386	2282	2255	2846	3792	4490	5112	5215	5423	5524	5433	5250
668	India & Pakistan	0.32	25.627023_74.731697	cultivated	1526	1593	1615	1576	1525	1528	1571	1646	1516	1794	3445	5218	3124	2808	2471	2193	2006	1803	1716	1640	1565	1506	1485	1470	1478	1475	1439	1415	1412	1353	1569	2293	4239	5031	4145	3413	2483	2216	2031	1898	1780	1683	1641	1651	1651
668	Zambezi-Kalahari	0.92	-12.59314_25.355966	natural	4956	4776	4037	3686	3471	3130	2857	2747	2630	2536	2428	2334	2337	2345	2768	3418	3900	4328	4583	5218	5676	5803	4418	4458	4415	4245	3983	3424	3041	3060	3042	2976	2720	2572	2545	2639	2997	3511	4010	4751	5262	5161	4902	4064	3801
669	India & Pakistan	0.34	25.593178_74.859556	cultivated	1526	1524	1506	1547	1598	1642	1729	1861	1917	2502	3360	3212	3077	2774	2443	2212	2077	1927	1866	1849	1787	1759	1661	1580	1592	1591	1575	1535	1518	1532	1610	1837	2392	3533	3269	3095	2556	2180	1954	1874	1754	1702	1665	1652	1644
669	Zambezi-Kalahari	0.65	-12.59314_38.246212	natural	5314	4993	4529	4450	4235	3903	3566	3201	2977	2789	2625	2328	2077	1882	1703	1470	1266	2828	4492	6454	7073	5904	4929	4902	4760	4476	4279	3750	3405	3208	2994	2718	2379	2179	2088	2042	2018	2020	1961	1936	2139	2596	3893	5362	6159
670	India & Pakistan	0.34	25.549932_74.880239	cultivated	2646	2608	2276	2063	1861	1961	1926	1888	1663	2133	3990	3129	2946	2955	2713	2462	2290	2137	2172	2521	2706	2758	2611	2364	2087	2006	1829	1791	1710	1805	2138	2384	3412	3730	3514	3293	2865	2489	2204	1914	2045	2569	2865	3241	3691
670	Zambezi-Kalahari	0.65	-12.59314_38.316651	natural	6316	5660	5173	5032	4719	4130	3648	3149	2631	2133	1953	1800	1574	1588	1510	1306	2268	3755	4376	5297	5698	5745	6265	5820	5100	4746	4856	4564	4172	3489	2971	2578	2307	1962	1514	1222	1447	1617	1790	1705	1637	2086	3586	5819	6831
671	India & Pakistan	0.34	25.4672_74.774003	cultivated	2277	2037	1789	1733	1570	1631	1674	1756	1662	1887	4001	5328	4707	3748	3154	2735	2592	2421	2437	2470	2468	2420	2291	2163	2008	1909	1875	1826	1905	1979	2572	3573	5278	6128	5289	4496	3490	3029	2731	2550	2423	2271	2195	2130	2086
671	Zambezi-Kalahari	0.64	-12.59314_38.387089	natural	5844	5329	5060	4975	4868	4100	3531	3135	2874	2514	2153	1797	1543	1351	1523	1406	1765	2702	4413	6285	6726	6608	5857	5646	5217	4818	4769	4427	3941	3618	3139	2931	2514	2027	1645	1377	1359	1555	1686	1703	1606	1772	2243	3189	4787
672	India & Pakistan	0.34	25.470163_74.859557	cultivated	1402	1382	1368	1346	1393	1476	1480	1468	1281	1755	4068	3805	3837	3562	2863	2284	1917	1682	1588	1561	1548	1536	1520	1473	1423	1374	1330	1320	1334	1436	1728	3079	4592	6420	5492	4521	3175	2368	1924	1631	1556	1501	1498	1479	1476
672	Zambezi-Kalahari	0.81	-12.654917_21.13109	natural	2053	2442	2625	2637	2486	2305	2229	2092	1953	1888	1763	1736	1808	1925	2060	2129	2227	2387	2532	2681	2573	2280	2382	2456	2459	2559	2421	2288	2311	2171	1990	1896	1796	1728	1769	1936	1972	2108	2183	2865	3271	2617	3056	3052	2970
673	India & Pakistan	0.34	25.519848_74.945578	cultivated	1607	1568	1489	1504	1561	1629	1718	1734	1637	2031	4537	4915	4466	3717	3088	2596	2213	1935	1763	1720	1644	1601	1574	1562	1557	1579	1601	1614	1718	1735	2156	2993	4860	5917	5257	4326	3257	2469	2081	1886	1755	1681	1605	1577	1587
673	Zambezi-Kalahari	0.81	-12.654917_21.201533	natural	2163	2333	2480	2482	2434	2290	2156	2024	1905	1854	1820	1689	1557	1496	1667	2036	2300	2515	2671	2776	2929	2993	3214	3109	2711	2572	2570	2645	2642	2512	2317	2095	1891	1823	1880	2030	2108	2251	2392	2581	2841	2895	3090	3113	3169
674	India & Pakistan	0.35	25.530292_75.085293	cultivated	2202	1825	1428	1479	1504	1507	1604	1655	2275	4517	6363	6108	4661	3873	3024	2322	1944	1716	1709	1808	1829	1780	1657	1522	1497	1471	1427	1403	1512	1746	2289	2982	4661	8112	7447	5283	3612	2572	1925	1671	1729	1945	2099	2299	2488
674	Zambezi-Kalahari	0.81	-12.654917_21.271977	natural	2911	3067	3136	2878	2753	2552	2384	2161	1965	1869	1687	1520	1461	1575	1784	2058	2165	2497	3033	3487	3777	3691	3449	3169	2789	2651	2667	2601	2715	2791	2635	2342	2028	1628	1623	1651	1755	2131	2498	2938	3326	3472	3632	3704	3525
675	India & Pakistan	0.37	25.432026_75.099208	cultivated	3026	2731	2098	1488	1229	1139	1091	1112	1031	1471	3410	4477	5372	4632	3215	1876	1516	1683	2226	2747	3357	3747	3620	3059	2152	1596	1277	1087	1139	1264	1424	1827	3274	4512	5459	4920	3317	2083	1487	1356	1568	2057	2558	3422	3833
675	Zambezi-Kalahari	0.89	-12.654917_23.103502	natural	4505	4350	4090	3822	3612	3437	3310	3323	3296	3277	3124	3113	3233	3465	3902	4091	4530	5078	5240	3869	4165	6200	5863	5339	4801	4389	3869	3911	3650	3469	3406	3366	3304	3263	3238	3229	3435	3756	4453	5298	5382	5530	5149	4665	4452
676	India & Pakistan	0.35	25.481302_75.126084	cultivated	3571	3158	2371	1725	1527	1473	1545	1688	1536	1874	2717	3949	4954	4531	3293	2430	1946	1902	2000	2483	3236	3705	3952	3632	3055	2304	1706	1410	1454	1557	1572	1951	3056	5314	4365	4156	3585	2831	2273	1809	1901	2305	2890	3506	3924
676	Zambezi-Kalahari	0.9	-12.654917_25.216801	natural	4440	4636	4125	3517	3402	3201	2988	2816	2699	2703	2575	2510	2462	2610	3077	3657	3981	4482	5013	5513	5426	5133	4203	4267	4503	4290	3839	3360	2992	2815	2722	2629	2552	2524	2531	2604	3112	3626	4174	4747	5462	5824	5878	4637	3993
677	India & Pakistan	0.37	25.491644_75.174971	cultivated	1992	1924	1667	1342	1269	1192	1091	1078	1169	1071	1400	2445	2473	2540	2370	2091	1714	1514	1382	1540	1779	1904	1904	1710	1480	1373	1225	1099	1042	1044	1053	1065	2322	3168	2921	2587	2295	2082	2007	1803	2038	1702	1895	2046	2144
677	Zambezi-Kalahari	0.9	-12.654917_25.287244	natural	4139	3931	4035	3847	3704	3463	3219	3029	2895	2868	2715	2584	2497	2641	3033	3541	3873	4119	4525	5116	5208	5108	4916	4862	4685	4293	3797	3418	3273	3142	3111	3074	2955	2774	2574	2390	2502	3149	4004	4842	5201	5425	5354	5240	5060
678	India & Pakistan	0.39	25.4348_75.205668	cultivated	4481	4068	3019	1817	1472	1463	1545	1696	2030	2373	4563	5241	4924	4278	3380	2561	2163	2191	2545	3345	4078	4134	3847	3000	2024	1670	1451	1415	1451	1431	1721	2973	5450	7591	5751	4817	3548	2607	2033	2085	2638	3342	3948	4536	4540
678	Zambezi-Kalahari	0.67	-12.654917_38.248808	natural	5617	5646	5324	4861	4323	3981	3638	3276	3010	2815	2678	2513	2308	2015	1816	1757	2558	3651	5075	5635	6012	5645	5383	5236	4906	4729	4654	4322	3977	3540	3153	2941	2664	2478	2363	2234	2181	2245	2244	2459	2175	2611	3605	5455	6631
679	India & Pakistan	0.39	25.353444_75.210696	cultivated	1025	994	951	883	886	939	1029	1133	1355	1557	1407	1689	1710	1594	1391	1233	1080	1023	1032	1026	1001	1018	1026	985	981	919	879	895	948	1072	1287	1913	2335	2015	1934	1757	1522	1403	1302	1219	1163	1091	1030	1005	967
679	Zambezi-Kalahari	0.67	-12.654917_38.319252	natural	5560	4306	4081	4413	4769	4542	4142	3576	3102	2770	2399	2012	1724	1584	1543	1807	2918	4360	5370	5779	5756	5598	6143	5672	5144	5186	5319	4956	4582	3844	3265	2889	2598	2241	1952	1723	1595	1517	1729	1784	1936	2414	3472	7160	6445
680	India & Pakistan	0.4	25.392214_75.308548	cultivated	4555	4453	3520	2127	1718	1728	2100	2341	2868	2757	3278	4328	4602	4298	3648	2864	2279	2430	2680	3385	4270	4445	4645	4400	3656	3143	1780	1504	1600	1804	2326	2971	3714	4653	5312	4923	3756	2660	1937	1783	2179	2696	3349	3928	3908
680	Zambezi-Kalahari	0.81	-12.716695_21.132532	natural	2269	2682	2841	2845	2639	2505	2406	2256	2051	1935	1707	1508	1476	1554	1701	2054	2060	2307	3072	3493	3604	3874	3615	2366	1977	2474	2663	2692	2779	2651	2493	2246	1873	1572	1630	1795	1925	2033	2239	2403	2557	2630	2681	2641	2607
681	India & Pakistan	0.38	25.443697_75.321632	cultivated	3097	1859	1717	1351	1120	1172	1254	1309	1781	2741	2227	2753	2853	2775	2465	2123	1801	1662	1696	1795	2000	2142	2203	2071	1662	1360	1233	1107	1067	1202	1341	1845	3347	3684	3633	3369	2636	2018	1632	1611	2027	2547	3019	3320	3481
682	India & Pakistan	0.39	25.329_75.290607	cultivated	1447	1428	1397	1404	1432	1603	1731	1990	2057	2761	2785	2855	2797	2564	2247	2020	1804	1678	1733	1808	1723	1652	1470	1346	1309	1273	1244	1247	1252	1377	1522	2111	2927	4458	4045	3516	2700	2266	1991	1889	1808	1728	1661	1619	1540
682	Zambezi-Kalahari	0.81	-12.716695_21.273428	natural	2691	3201	2658	2458	2323	2243	2240	2053	1871	1844	1725	1589	1489	1512	1579	1808	1894	1869	2658	2858	2630	2498	2936	2528	1916	1847	2013	2411	2560	2476	2343	1926	1764	1588	1494	1450	1482	1706	1920	2431	2981	2938	2764	2376	2243
683	India & Pakistan	0.4	25.319286_75.458365	cultivated	4262	2627	1921	1536	1327	1373	1509	1730	1879	2657	3531	4261	4487	4057	3034	1863	1499	1620	2607	3942	5244	5873	5895	5099	3731	2307	1485	1190	1227	1306	1545	1928	3601	7838	7071	4959	3293	2282	1628	1670	3341	4877	5591	5621	5259
683	Zambezi-Kalahari	0.89	-12.716695_23.105078	natural	3210	3586	3646	3504	3222	2870	2502	2152	1997	1992	1987	1923	1882	1800	2114	2729	3639	4389	5156	5065	5392	5512	5374	4962	4282	3858	3593	3381	3136	2815	2583	2439	2279	2199	2042	2056	1972	1880	2152	3537	4431	4910	5307	5267	5240
684	India & Pakistan	0.4	25.277293_75.480515	cultivated	1223	1186	1173	1149	1157	1167	1155	1144	1178	1288	1694	1870	1802	1674	1455	1323	1261	1244	1241	1240	1238	1238	1228	1214	1197	1174	1158	1161	1169	1156	1192	1206	1680	2059	2111	2002	1769	1550	1481	1427	1417	1427	1427	1381	1396
684	Zambezi-Kalahari	0.89	-12.716695_23.175526	natural	3746	4533	4699	4710	3974	3596	3542	3409	3316	3203	2942	2648	2476	2212	2452	2602	3422	4946	6359	6542	6205	5498	5300	5269	4776	4492	4382	3983	3694	3505	3194	3037	2926	2755	2508	2191	1886	2094	2444	3840	5140	5666	5814	5126	4854
685	India & Pakistan	0.4	25.350233_75.481396	cultivated	5027	4130	3084	1970	1570	1569	1575	1647	1878	2063	4753	5705	5431	4932	3518	2406	2115	2625	3327	4370	5239	5574	5765	5228	4121	2820	1885	1576	1684	1955	2266	3562	5202	5210	4756	3847	3029	2389	1941	1740	1851	3272	4929	6010	6095
685	Zambezi-Kalahari	0.89	-12.716695_23.245975	natural	3234	3424	3932	3842	3687	3547	3398	3300	3115	2997	2873	2818	2900	3024	3241	3511	3896	4373	4439	4661	4988	5132	5157	5917	4528	4098	3847	3667	3438	3231	3028	2922	2898	2851	2861	2938	2894	3348	4045	4416	4727	4739	4363	4358	4662
686	India & Pakistan	0.4	25.376007_75.523291	cultivated	5222	5115	3979	3003	2363	1895	1550	1549	2056	3346	3600	3942	3916	3931	3531	2970	2507	2011	2024	2564	3866	4790	5249	5138	4716	3654	2620	2080	1717	1641	1789	2935	4396	4404	4414	4209	4062	3562	3174	2596	2325	2430	2999	4052	5084
686	Zambezi-Kalahari	0.9	-12.716695_25.218521	natural	4333	4322	4152	3747	3483	3167	2847	2608	2441	2413	2374	2353	2312	2374	2629	3243	3822	4252	4514	4746	4977	5335	5167	4911	4542	4157	3870	3530	3201	2940	2664	2335	2055	1866	2022	2302	2741	3088	3461	4096	4723	5115	5171	5059	4864
687	India & Pakistan	0.4	25.401391_75.578759	cultivated	1524	1490	1413	1399	1403	1418	1489	1590	1639	2176	2638	3864	3804	3345	2738	2260	1989	1882	1982	1957	1823	1692	1619	1602	1563	1476	1364	1351	1392	1534	2031	3094	5942	4466	3883	3153	2607	2202	1912	1735	1732	1754	1798	1842	1878
687	Zambezi-Kalahari	0.9	-12.716695_25.288969	natural	3549	3873	3713	3554	3407	3248	3073	2917	2829	2780	2688	2677	2616	2509	3177	3740	4076	4285	4318	4178	4315	4203	4193	4073	3941	3753	3584	3378	3215	3051	2978	2942	2826	2585	2360	2281	2605	3384	4026	4505	4918	4895	4954	4667	4524
688	India & Pakistan	0.41	25.386349_75.65961	cultivated	4433	3939	3261	2310	1645	1253	1287	1398	1703	1863	3178	3642	4126	4643	4464	3686	2878	1890	1480	2039	2710	3394	3685	3516	2837	2055	1499	1327	1274	1461	1757	2455	4122	4439	4321	4103	3600	3016	2531	2021	1870	2183	2799	3602	4235
688	Zambezi-Kalahari	0.67	-12.716695_38.18097	natural	5367	5499	5211	5164	4974	4133	3613	3095	2666	2524	2345	2272	2188	1941	1627	1165	1769	3577	5233	5251	5737	5695	5842	5353	4937	4766	4581	4198	3945	3375	2910	2670	2363	2182	2114	1897	1666	1435	1275	1045	1274	1539	2711	4175	6118
689	India & Pakistan	0.4	25.347803_75.616364	cultivated	4387	3836	3269	2567	2012	1598	1700	1861	2628	3040	4834	4703	4713	4221	3582	3053	2693	2519	2827	3297	3927	4332	4513	4185	3600	2854	2218	1790	1747	1772	1995	2781	5754	5584	5368	4703	3902	3518	2778	2385	2199	2309	2892	3485	4178
689	Zambezi-Kalahari	0.67	-12.716695_38.251418	natural	6896	7000	6231	5661	4578	4003	3414	2907	2511	2219	1850	1496	1255	1229	1301	1868	3083	5140	7266	7573	7546	6687	5636	5624	5314	5092	4666	4178	3757	3183	2521	1879	1505	1338	1483	1541	1751	1900	2042	2092	1991	2566	3315	5882	6704
690	India & Pakistan	0.4	25.298646_75.607201	cultivated	6037	5446	4379	2475	1528	1135	1090	1208	2105	3177	4129	4830	5422	5815	5543	4619	3591	2668	2589	3510	4845	5508	6165	5773	4755	3487	2230	1384	1170	1136	1133	1467	2065	4629	5459	5547	5436	4764	3589	2440	1473	1214	2437	4934	7410
690	Zambezi-Kalahari	0.67	-12.716695_38.321866	natural	6250	6208	5765	5668	5313	4945	4660	4399	4088	3772	3368	2894	2475	2146	1861	2303	3788	5948	6350	5763	5224	5796	6158	5579	5230	5031	4898	4886	4881	4592	4320	3912	3534	3039	2696	2377	2233	2292	2664	2853	3286	3825	4488	5184	6395
691	India & Pakistan	0.41	25.290455_75.694395	cultivated	5676	5443	4418	2928	1277	1027	1283	1522	2148	2416	4063	4614	5068	5471	5070	4036	2768	1720	1715	3041	5055	6710	7159	6711	5553	3737	2121	1425	1216	1359	1324	1701	3007	7985	8137	7731	6369	4445	2625	1740	1739	2580	4407	6120	7065
691	Zambezi-Kalahari	0.81	-12.778472_21.133981	natural	2415	2735	2675	2564	2401	2225	2100	1984	1838	1709	1633	1555	1567	1602	1751	1947	2221	2460	2687	2962	3753	3742	3164	2246	2716	2765	2715	2495	2482	2594	2468	2277	1847	1604	1789	2073	2390	2714	2717	2524	2878	3227	3162	3127	2645
692	India & Pakistan	0.41	25.281053_75.745162	cultivated	5087	4566	3768	3049	2189	1632	1805	1979	2365	2795	5969	6220	5850	5403	4689	3886	2952	2453	2449	3229	4380	5113	5620	5378	4636	3290	1643	1286	1473	1691	2452	4789	6120	7750	7182	6004	4490	3252	2455	1973	1825	2118	2895	3927	5310
692	Zambezi-Kalahari	0.81	-12.778472_21.204434	natural	2502	2575	2685	2552	2468	2272	2150	1957	1801	1694	1655	1636	1632	1722	1926	2101	2247	2374	2460	2617	3252	3358	3051	3106	2892	2804	2627	2332	2116	2028	1847	1799	1678	1535	1500	1534	1629	2089	2237	2222	2386	2553	2686	2763	2640
693	India & Pakistan	0.41	25.322419_75.772426	cultivated	5258	4358	3387	2511	2122	1906	2435	2720	3389	2005	5297	5411	5636	5541	4712	3867	2966	2459	2364	3315	4212	5140	5627	5677	5053	3784	2405	1861	1724	1773	2094	2073	5779	6293	6448	5573	4401	3502	2736	2097	1706	1541	2121	3613	4759
693	Zambezi-Kalahari	0.89	-12.778472_23.106663	natural	4276	4209	3882	3765	3526	3175	2826	2471	2110	1842	1719	1802	1901	2100	2510	2978	3664	4130	4537	6037	6634	6264	5989	5883	5623	4767	4195	3587	3247	2858	2577	2347	2153	2064	1948	1840	1856	2001	2325	3507	4771	5358	5686	5708	5644
694	India & Pakistan	0.42	25.338402_75.854218	cultivated	4541	4087	3428	2526	1789	1223	1352	1462	1591	1706	1114	3768	4620	4614	3684	2538	1836	1707	1965	2659	3737	4284	4408	3897	2995	1906	1466	1288	1234	1241	1324	1492	1832	4680	5509	5415	4672	3119	1927	1421	1288	1327	1592	2301	3261
694	Zambezi-Kalahari	0.89	-12.778472_23.177116	natural	3854	4004	4133	4049	3878	3592	3440	3335	3187	3084	2957	2788	2779	2767	3085	3930	4331	4536	4728	4184	3980	4622	4704	4791	4627	4412	4165	3913	3549	3283	3065	2933	2824	2761	2681	2704	2985	3406	4014	4544	4984	5211	5004	5149	5261
695	India & Pakistan	0.42	25.278233_75.810032	cultivated	6036	5322	4116	2489	1738	1342	1369	1440	1572	1738	3571	4834	5506	5601	5207	4367	3331	2424	1991	2698	3850	4817	5265	5097	4355	3450	2507	1695	1282	1224	1357	1360	5028	5078	5094	4749	4352	3932	3344	2706	2047	2034	2898	4599	5853
695	Zambezi-Kalahari	0.9	-12.778472_25.149797	natural	4589	4231	4060	3632	3512	3284	2971	2688	2483	2518	2422	2310	2203	2330	2630	2899	3167	3657	4104	4621	4956	4862	4461	4305	4100	3931	3676	3386	3274	3223	2996	2789	2280	2122	2232	2458	2774	3097	4004	4706	5113	5172	5124	4986	4747
696	India & Pakistan	0.43	25.230407_75.811334	cultivated	5283	4889	3828	2315	1698	1438	1530	1697	2247	2362	3304	5098	6159	6813	6590	5503	3561	1769	1180	1722	2894	4316	5125	5571	5589	4421	2397	1833	1567	1563	1951	2296	3118	5112	5674	5990	5643	4639	2987	1815	1283	1661	2741	4229	5199
696	Zambezi-Kalahari	0.9	-12.778472_25.22025	natural	4593	4308	4130	3655	3600	3485	3146	2811	2519	2329	2242	2343	2405	2588	2926	3496	4001	4358	5025	5469	5445	5405	4731	4222	4132	3946	3690	3525	3242	2881	2663	2515	2259	2203	2265	2497	2893	3447	3908	4531	5280	5673	5789	5523	4776
697	India & Pakistan	0.42	25.318659_75.912506	cultivated	5241	4525	3708	2725	1998	1658	1584	1635	1784	2400	3672	4642	5160	5036	4637	3868	3084	2534	2394	2923	3702	4324	4664	4566	3928	3198	2237	1632	1440	1431	1552	2183	5004	4964	5319	5299	5022	4456	3635	2695	2258	2425	3475	4622	5616
697	Zambezi-Kalahari	0.9	-12.778472_25.290703	natural	4439	4414	4160	3661	3436	3069	2794	2630	2470	2327	2231	2236	2490	2930	3337	3605	3865	4130	4401	4612	4777	4712	4939	4876	4529	4248	3808	3392	3356	3161	2834	2544	2167	1942	2210	2654	3247	3661	4104	4392	4696	4979	5138	5323	5411
698	India & Pakistan	0.43	25.298916_75.977376	cultivated	4494	3380	2648	1992	1574	1388	1316	1286	1651	1835	3169	3721	4372	4572	4082	3345	2457	2001	2044	2628	3399	3979	4282	4179	3663	2857	1991	1464	1306	1379	1774	2239	4336	4447	4739	4671	4170	3531	2505	2016	1698	1845	2286	3174	4416
698	Zambezi-Kalahari	0.67	-12.778472_38.183588	natural	4898	4721	4207	4197	4151	3737	3202	2904	2857	2727	2540	2318	2077	1738	1545	1149	1143	2795	4463	5631	6041	5587	5751	5164	4480	4253	4160	3916	4061	3399	3049	2817	2558	2343	2276	2186	2032	1773	1571	1378	1250	1567	2417	4574	6238
699	India & Pakistan	0.43	25.273534_76.068366	cultivated	4183	3767	2729	1762	1463	1253	1226	1392	1635	2332	5217	6387	6552	6247	4942	3196	1835	2317	3339	4288	4888	5036	4758	4043	3174	2385	1745	1284	1237	1251	1534	2145	4107	8499	8480	6496	4291	2559	1825	1776	2174	2630	3655	4485	5070
699	Zambezi-Kalahari	0.67	-12.778472_38.254041	natural	5822	5647	5295	5018	4548	4243	3902	3473	3125	2692	2163	1801	1505	1401	1588	1852	2462	4126	5579	6205	6260	5680	5332	5518	5567	5435	5123	4491	3736	3448	2809	2451	2105	1915	1945	1983	1898	1793	1592	1514	1567	1826	2906	5470	6280
700	India & Pakistan	0.44	25.18422_76.01028	cultivated	5180	4397	3026	2103	1421	1263	1205	1268	1583	1757	3259	4919	5508	5193	4182	3307	2608	2594	3251	4260	5175	5836	5995	5287	4206	2891	1950	1318	1169	1203	1398	1590	3108	8856	8608	7531	5185	3049	1351	1303	1220	3169	5010	6409	6470
700	Zambezi-Kalahari	0.67	-12.778472_38.324494	natural	6013	5982	5604	5189	4900	4541	4255	3974	3740	3602	3374	3097	2848	2718	2663	3021	4244	5547	5885	6001	5482	5863	5645	5538	5181	5036	5032	4810	4454	4308	3932	3691	3356	3069	2896	2850	2922	3172	3375	3605	3915	4271	4631	5159	4704
701	India & Pakistan	0.44	25.235927_75.970795	cultivated	5415	5051	3643	2298	1600	1276	1198	1197	1310	1642	3255	4152	4398	4563	4081	3222	2673	2582	3047	3927	4690	5270	5942	5947	5400	3845	2189	1494	1165	1189	1668	1628	4073	4592	5425	5774	5437	4608	3299	2193	1431	1500	2374	3760	5195
701	Zambezi-Kalahari	0.8	-12.84025_21.064979	natural	4123	4574	4685	4137	3954	3621	3417	3243	3086	2992	2953	2923	2954	3062	3310	3997	4371	4745	4852	5041	5170	5895	5434	4434	4088	4389	4278	4158	3811	3616	3458	3313	3177	3200	3265	3684	3982	4116	4246	4395	4528	5026	4952	4951	4870
702	India & Pakistan	0.44	25.266011_76.120746	cultivated	3878	2948	1968	1452	1317	1272	1322	1456	1536	1909	5559	7206	7915	7110	5084	2782	1318	1083	2119	3318	4219	4592	4588	3968	3339	2480	1669	1175	1160	1119	1140	608	1325	6852	8201	6056	4313	2925	2082	1985	2144	3068	3741	4438	5342
702	Zambezi-Kalahari	0.8	-12.84025_21.135437	natural	3672	3872	3474	3148	3098	2825	2759	2643	2454	2343	2245	2151	2113	2344	2609	2753	3003	3317	3637	3941	4294	4382	4449	4586	4188	3976	3619	3221	3011	2915	2780	2681	2513	2408	2405	2633	3030	3334	3404	3214	3187	3421	3601	4090	4189
703	India & Pakistan	0.44	25.210543_76.097243	cultivated	4908	4134	3224	2389	1624	1200	1238	1202	1091	1908	3825	7330	7259	5536	3656	2530	2547	2773	3227	3556	3879	4172	4206	3943	3301	2526	1639	1119	1090	1160	1296	1952	3296	6682	7227	6852	5794	4265	2445	1417	1351	2319	3457	4553	6024
703	Zambezi-Kalahari	0.79	-12.84025_21.205895	natural	4163	4080	3656	3528	3490	3386	3257	3065	2963	2855	2771	2828	2883	3526	3740	3971	4088	4024	4066	4877	4746	4587	3983	3692	3499	3786	3740	3698	3446	3282	3089	2903	2737	2612	2712	3261	3647	4014	4146	4131	4281	5219	5546	5307	4904
704	India & Pakistan	0.44	25.125931_76.094422	cultivated	5305	4734	3660	2370	1587	1043	1089	1103	1819	2520	4323	4810	4617	3501	2425	1972	2690	4035	5114	5814	6042	5797	5415	4607	3446	2280	1589	1137	1097	1114	1139	974	4397	7435	7218	7918	6397	3834	1615	1834	2771	3989	4534	4761	5716
704	Zambezi-Kalahari	0.84	-12.84025_23.037797	natural	4752	4882	4793	4369	3899	3368	2864	2466	2247	2107	2068	1997	2010	1907	2431	3062	3815	4642	4384	5469	6265	6542	6559	6278	5231	4875	4509	4062	3570	3128	2758	2556	2349	2267	2093	2203	2458	2810	3392	4393	5140	5965	5866	5084	5151
705	India & Pakistan	0.44	25.217124_76.161172	cultivated	5406	4438	2564	1876	1556	1336	1339	1421	1818	2474	5712	6945	7442	6662	4992	3041	1508	2090	3328	4362	5333	5732	5484	4517	3534	2454	1661	1190	1192	1207	1413	769	5980	7776	8047	7343	5805	4015	2020	1520	1351	1368	1529	1749	2327
705	Zambezi-Kalahari	0.84	-12.84025_23.108255	natural	4766	4968	4909	4552	4207	3829	3629	3512	3332	3248	3012	2876	2789	2913	3335	3596	4495	5716	5860	5939	6918	7255	6569	4217	4713	4839	4611	4301	3967	3757	3594	3455	3332	3217	3124	3109	3118	3358	3989	4917	5460	5739	5440	5097	5193
706	India & Pakistan	0.44	25.227763_76.296834	cultivated	4938	4907	4575	3208	1853	1342	1051	1188	1157	2285	7115	7591	6727	6488	4882	2959	2373	3033	4478	5680	6528	6119	5703	4834	3368	2268	1511	1082	997	1121	1363	960	3184	7478	7647	6547	5321	3927	2601	1861	1893	2415	3314	4412	5551
706	Zambezi-Kalahari	0.84	-12.84025_23.178713	natural	4639	4858	4764	4476	4209	3969	3843	3707	3498	3282	2989	2779	2612	2435	2670	3030	3511	4301	5994	5984	6490	5729	5817	5937	5544	5077	4668	4265	4040	3800	3617	3456	3340	3236	3158	3079	2940	3120	3791	4793	5812	6002	5541	5303	4802
707	India & Pakistan	0.45	25.089266_76.281509	cultivated	5255	4484	3621	2614	1766	1052	1107	1191	1074	1366	4149	6448	7727	7723	5822	3355	1474	1466	2140	3294	4795	5744	6116	5498	4261	2923	1908	1133	1000	1077	1637	1834	3610	5412	6027	5964	5187	3859	2753	1871	1458	2012	3363	4835	5847
707	Zambezi-Kalahari	0.88	-12.84025_25.151531	natural	4530	4637	4391	3876	3704	3503	3253	3042	2873	2718	2559	2414	2387	2608	3138	3988	4499	4703	4810	4621	4550	4780	5220	5211	5119	4845	4405	3935	3435	3553	3213	2866	2418	2119	2379	2815	3372	4096	4398	4788	5232	5470	5712	5626	5533
708	India & Pakistan	0.45	25.040085_76.429048	cultivated	3383	2306	1818	1431	1108	1161	1219	1270	1495	1727	2418	2782	2911	2544	2211	2315	2739	3439	4331	4811	5094	5066	4683	3750	2572	1620	1236	1135	1127	1123	1383	1536	2750	2528	2499	2430	2138	1893	1956	2158	2538	3145	3718	4030	4153
708	Zambezi-Kalahari	0.89	-12.84025_25.221988	natural	4268	4284	4136	3662	3487	3253	2907	2681	2501	2361	2298	2298	2402	2736	3059	3520	4064	4455	4812	4846	4683	4634	5045	4825	4634	4391	4009	3638	3504	3261	3032	2800	2365	2142	2257	2607	3177	3743	4204	4909	5458	5758	5824	5656	4951
709	India & Pakistan	0.45	25.080805_76.43005	cultivated	2283	1986	1739	1563	1413	1452	1436	1500	1689	1736	2490	2548	2485	2233	2270	2483	2777	3054	3224	3416	3582	3356	2949	2124	1845	1615	1441	1321	1279	1268	1358	1689	2919	4121	2866	2237	2194	2058	2305	2865	3377	3764	3941	3756	3267
709	Zambezi-Kalahari	0.89	-12.84025_25.292446	natural	3989	3982	3912	3807	3532	3245	3057	2919	2661	2433	2153	1969	2146	2770	3086	3408	3548	3783	4274	4917	5109	5126	5148	5169	4875	4532	4084	3613	3359	3167	3002	2843	2664	2443	2302	2373	2817	3326	3776	4398	4889	5512	5733	5364	4869
710	India & Pakistan	0.45	25.156956_76.42347	cultivated	2887	1726	1538	1382	1327	1228	1258	1303	1500	2104	2026	2308	2396	2261	2077	2123	2587	3183	3827	4464	4566	4339	3938	3163	2605	1855	1441	1153	1121	1144	1295	1488	2205	2532	2294	2322	2087	1692	1649	1795	2334	3439	4130	4471	4526
710	Zambezi-Kalahari	0.68	-12.84025_38.186219	natural	4847	4917	4826	4773	4322	3828	3109	2656	2271	2094	1986	2087	2048	1954	1808	1734	1932	3114	4659	5606	6303	5878	5256	4904	4321	4474	4246	3792	3543	3299	2921	2708	2435	2190	2237	2447	2518	2533	2388	2281	2096	2371	3134	4683	6541
711	India & Pakistan	0.45	25.142854_76.490219	cultivated	3068	2180	1982	1873	1760	1647	1613	1500	1800	2499	2481	3042	3373	3341	3128	3105	3066	3439	4067	4325	4276	3927	3356	2915	2397	1951	1642	1506	1455	1813	1431	2932	4447	4946	3722	3171	2916	2367	2413	2633	3145	3780	4103	4088	3998
711	Zambezi-Kalahari	0.68	-12.84025_38.256677	natural	5676	4737	4320	4272	3954	3601	3449	2947	2729	2473	2127	1772	1565	1509	1577	1867	2641	3245	4113	5011	5443	5608	5738	4945	4487	4438	4437	4080	3815	3283	2940	2768	2358	1987	1653	1489	1569	1654	1618	1730	1766	2100	3054	4396	5986
712	India & Pakistan	0.45	25.18798_76.439452	cultivated	3689	2896	2248	1883	1558	1304	1429	1532	2024	2302	3570	5035	5585	5073	3947	3246	2552	2938	3546	3898	4164	4286	4243	3998	3350	2589	1835	1217	1080	1110	1291	1583	2304	5128	4819	4753	3946	2804	2746	2831	3475	4269	4657	4979	5479
713	India & Pakistan	0.46	25.028157_76.491159	cultivated	3079	2509	2023	1564	1276	1240	1261	1299	1650	1724	3594	3557	3448	2812	2533	2606	2992	3610	4424	4615	4651	4203	3436	2975	1938	1568	1307	1225	1180	1225	1355	1544	2548	2166	2226	2050	1837	1944	2434	3080	3689	4191	4363	4313	4174
713	Zambezi-Kalahari	0.8	-12.902028_21.136901	natural	4432	4661	4353	4246	3972	3734	3662	3516	3455	3394	3303	3278	3267	3423	3818	4042	4236	4318	4346	4544	4809	4760	4827	5050	4973	4873	4301	4043	3798	3682	3622	3557	3490	3431	3498	3761	3907	4131	4292	4500	4890	5117	4956	5171	5066
714	India & Pakistan	0.46	24.994312_76.610556	cultivated	3946	3369	2679	1994	1523	1501	1614	1784	2059	2941	2936	4278	4762	4581	4075	3401	2741	2643	2963	3538	4088	4311	4434	4023	3466	2514	1843	1311	1342	1324	1497	1328	2059	3966	4085	3970	3713	3206	2936	2743	2964	3396	3827	4153	4489
714	Zambezi-Kalahari	0.79	-12.902028_21.207364	natural	3929	4227	4238	3828	3519	3249	3186	2983	2888	2841	2630	2427	2259	2218	3163	3460	4052	4579	4819	4942	4595	4145	3961	3769	3752	3753	3681	3540	3504	3387	3182	3122	2920	2677	2597	2679	2784	3361	3793	4323	4494	4486	4312	4514	4631
715	India & Pakistan	0.46	25.056361_76.56919	cultivated	5118	4583	2250	1592	1397	1222	1086	938	1105	1331	1604	4960	4154	2563	1847	1819	2034	2775	3687	4095	4606	4586	4327	3807	3000	2125	1473	1120	1125	1068	1069	1305	1759	5160	4625	3469	2749	2092	2294	2326	2890	3776	4552	4893	5495
716	India & Pakistan	0.47	25.059182_76.668845	cultivated	3924	3663	2799	1707	1189	1226	1275	1323	1402	1730	5094	5900	6011	6049	4863	2957	1594	1217	1141	1731	2928	3881	4517	4092	3256	2290	1487	1091	1240	1318	1511	1827	3956	5600	4920	4762	4003	2951	1999	1278	1481	1850	2700	4038	4939
716	Zambezi-Kalahari	0.84	-12.902028_23.109855	natural	4332	4630	4633	4365	4060	3752	3596	3536	3428	3254	3002	2689	2441	2288	2480	3048	3633	5716	7499	7789	7266	6675	5753	3688	4648	4645	4505	4243	3992	3812	3682	3559	3389	3173	2868	2669	2714	3249	3973	4743	5849	6324	6649	5118	4637
717	India & Pakistan	0.47	25.077599_76.770842	cultivated	4187	3234	2440	1860	1400	1266	1153	1161	1302	1764	6275	7280	6345	4463	2717	1678	1282	1528	2244	3734	5235	5927	6256	5679	4412	2829	1881	1282	1453	1549	2259	3094	4544	4033	4674	4872	4553	3733	2700	1748	1918	2695	3670	4627	5181
717	Zambezi-Kalahari	0.84	-12.902028_23.180318	natural	4721	4699	4501	4088	3775	3499	3361	3344	3265	3155	2994	2870	2794	2769	3019	3338	3839	4231	4856	4395	4656	5198	5406	5126	4771	4352	4078	3831	3622	3490	3431	3411	3320	3218	3107	3067	3086	3217	3571	4215	4842	5152	5056	4991	4660
718	India & Pakistan	0.47	25.125942_76.674412	cultivated	4436	4120	3589	2832	2012	1312	1365	1368	1504	1693	1753	1396	775	442	371	370	505	495	996	2022	3625	4995	5716	5535	4801	3339	1922	1380	1113	1337	1539	1519	1152	607	431	169	63	118	521	911	1549	2266	3728	5346	5756
718	Zambezi-Kalahari	0.88	-12.902028_25.153272	natural	4501	4543	4484	3843	3551	3264	2862	2589	2389	2292	2282	2407	2557	2783	3212	3792	4267	4574	4840	4805	4964	5046	5262	5278	5063	4609	4092	3633	3383	3080	2796	2507	2280	2106	2190	2291	2834	3429	4054	4194	4671	4714	4703	4325	4002
719	India & Pakistan	0.47	25.007391_76.794698	cultivated	2509	2512	2289	1555	1367	1424	1536	1739	2254	2730	3330	5544	6419	6344	5669	4760	3668	2485	2401	2789	2972	3003	2722	2173	1743	1548	1479	1388	1424	1561	1887	2700	3888	4523	5260	5720	5854	5519	4523	3320	2339	1975	1799	1722	1695
719	Zambezi-Kalahari	0.89	-12.902028_25.223735	natural	4484	4206	3981	3699	3421	3145	2818	2418	2215	2121	2068	2149	2294	2444	2828	3231	3527	4094	5414	5976	6540	6185	5624	5251	4612	4174	3889	3503	3319	3095	2775	2403	1933	1709	1921	2534	3017	3298	3428	3895	4838	5273	5430	5171	4214
720	India & Pakistan	0.51	25.067516_76.818948	cultivated	3300	1797	1423	1240	1168	1204	1276	1259	1528	1546	2614	5005	4421	3113	2499	2332	2378	2628	3017	3384	3763	3777	3302	2612	1896	1378	1257	1137	1262	1507	1867	2289	5234	4431	4279	3713	3042	2590	2315	2211	2422	2697	2867	3441	4050
720	Zambezi-Kalahari	0.89	-12.902028_25.294198	natural	4565	4482	4247	3724	3482	3285	3026	2864	2684	2524	2425	2382	2772	3337	3510	3693	3705	3754	4186	4158	4707	5118	5440	5293	5064	4516	4135	3697	3441	3202	3011	2922	2670	2427	2364	2491	3001	3852	4552	4940	5249	5351	5682	5436	4751
721	India & Pakistan	0.52	24.932264_76.950415	cultivated	2920	1858	1225	1203	1225	1267	1389	1676	1858	2636	3100	2766	3029	2617	2287	1904	1623	1419	1469	1519	1615	1616	1542	1399	1219	1167	1153	1159	1175	1657	1532	2928	3235	3273	3566	3335	2915	2233	2034	1942	2317	2623	2806	2739	2470
721	Zambezi-Kalahari	0.68	-12.902028_38.118401	natural	4258	4210	4283	4231	3955	3738	3373	3012	2746	2470	2201	2069	1793	1581	1330	1451	1914	3230	3795	6157	6880	6724	5441	3947	4202	4195	4100	3839	3431	3089	2822	2818	2670	2588	2336	2184	2062	1939	1744	1617	1698	1903	2296	3335	4919
722	India & Pakistan	0.56	24.850472_77.132801	cultivated	3033	1583	1348	1304	1275	1299	1312	1539	1791	2431	5767	5826	5797	5644	4574	3177	1492	1402	1663	2297	2848	3217	3261	2857	2217	1596	1209	1134	1204	1288	1411	1423	3725	5716	6301	6597	5253	3636	1939	1687	1916	2174	2434	2812	3249
722	Zambezi-Kalahari	0.68	-12.902028_38.188864	natural	5552	5843	5376	4818	4011	3359	2785	2450	2112	1937	1761	1663	1480	1389	1284	1365	1812	2876	4696	5507	5563	4854	4560	4564	4788	4821	4585	4103	3708	3263	2802	2519	2170	2062	1941	1758	1472	1400	1393	1625	1789	1892	2652	4027	6183
723	India & Pakistan	0.59	24.926623_77.215533	cultivated	3469	2726	1632	1322	1259	1334	1458	1710	2364	4525	4752	5080	4944	4204	3483	2652	2007	1664	1815	2376	3144	3708	3926	3545	2731	1949	1388	1221	1215	1284	1524	1636	4443	6044	6908	6691	4862	2993	1880	1515	1755	1843	2219	2765	3046
723	Zambezi-Kalahari	0.68	-12.902028_38.259326	natural	5572	5416	5188	4939	4487	4251	4122	3844	3463	3083	2432	2055	2006	1795	1597	1645	2566	4919	6199	6489	6133	5755	5479	5368	5107	5289	5104	4580	4034	3724	3045	2766	2521	2161	1907	1644	1420	1398	1398	1469	1597	1735	2187	4995	5847
724	India & Pakistan	0.51	25.013115_76.91845	cultivated	1647	1549	1433	1394	1373	1382	1403	1725	1859	2539	3283	5221	4689	3847	3256	2767	2525	2329	2330	2413	2393	2324	2124	1872	1731	1637	1534	1491	1429	1425	1687	2231	3809	3287	3411	3371	3090	2970	2762	2564	2364	2180	2121	2061	1972
724	Zambezi-Kalahari	0.79	-12.963805_21.067904	natural	4731	4810	4474	4200	3995	3729	3628	3469	3377	3292	3142	3084	3212	3431	3709	3974	4043	4097	4264	4426	5260	5032	5508	5565	5181	4929	4060	3839	3737	3732	3672	3610	3419	3132	3125	3468	3787	4056	4409	4673	5187	5229	5055	5239	5291
725	India & Pakistan	0.62	24.879889_77.482424	cultivated	2667	1257	1264	1264	1278	1269	1295	1396	1458	1713	3320	2871	2564	1901	1435	1239	1384	1784	2543	3091	3540	3627	3298	2467	1303	1076	1051	1125	1168	1213	1398	1655	1923	2292	2430	2741	2889	2834	2653	2283	2003	1918	1891	2031	2321
725	Zambezi-Kalahari	0.79	-12.963805_21.138372	natural	3789	4046	3787	3466	3187	2923	2849	2751	2704	2626	2535	2571	2731	3026	3521	3925	4054	4181	3994	3678	4540	4611	4971	4762	4526	4133	3618	3431	3240	3104	3012	2885	2738	2624	2552	2862	3249	3704	3921	4136	4347	4579	4389	4485	4586
726	India & Pakistan	0.62	24.819538_77.473477	cultivated	1686	1688	1418	1137	1164	1205	1248	1315	1382	1451	2480	2502	2209	1754	1478	1413	1588	1982	2354	2637	2766	2600	2272	1831	1416	1170	1123	1121	1167	1262	1324	1672	2290	1755	1821	1631	1459	1181	1117	1501	2267	2766	3166	3026	2600
726	Zambezi-Kalahari	0.8	-12.963805_23.040996	natural	4458	4592	4537	4257	4064	3932	3837	3754	3633	3416	3193	2763	2585	2629	2877	3399	3961	4677	5135	5380	4946	5115	5517	5560	5338	4882	4452	4129	3934	3788	3662	3576	3506	3376	3367	3518	3559	3937	4622	4763	5217	5537	5424	5311	5544
727	India & Pakistan	0.63	24.858933_77.676669	cultivated	4029	2571	2130	1825	1621	1500	1529	1568	1987	2324	3279	3239	3443	3233	2862	2556	2406	2443	2819	3254	3599	3602	3519	2904	2327	1938	1586	1450	1621	1877	2490	3235	3850	6219	5482	4830	3817	3278	2435	2080	2032	1971	2197	2774	3327
728	India & Pakistan	0.65	24.757126_77.852632	cultivated	4009	3729	3081	2323	1561	1240	1296	1460	1529	2203	6895	7561	6875	5173	3441	2132	1580	1357	1272	1651	2279	2692	3147	3077	2515	2197	1514	1187	1431	1740	2609	3053	5093	6903	5235	4878	3841	2845	2101	1668	1530	1615	1898	2371	2940
728	Zambezi-Kalahari	0.8	-12.963805_23.181931	natural	4483	4841	4823	4505	4208	3893	3718	3598	3402	3213	2867	2740	3005	3391	3867	3525	3638	5382	6655	6267	4344	4279	4695	4841	4857	4754	4553	4259	3940	3656	3455	3293	3106	3060	3145	3447	3837	4143	4267	5010	5306	5617	5267	4535	4348
729	India & Pakistan	0.65	24.76073_77.927817	cultivated	2575	2553	2027	1780	1267	1028	1083	1182	1423	1715	2882	2858	2606	2023	1642	1474	1576	1857	2203	2653	3265	3395	3388	3022	2439	1910	1349	998	1005	1124	1666	2773	4411	4293	3600	2695	2120	1654	1501	1391	1476	1670	1891	2072	2330
729	Zambezi-Kalahari	0.87	-12.963805_25.155023	natural	5002	5285	5171	4337	3652	3029	2973	2751	2510	2287	1955	1950	2131	2518	2822	3062	3303	3598	4192	4660	5218	5356	5299	4976	4786	4408	4185	3815	3604	3206	2873	2570	2194	2007	2243	2442	2689	3051	3704	3972	4666	5007	5616	5711	5666
730	India & Pakistan	0.65	24.711332_78.076696	cultivated	4080	3205	2261	1839	1763	1685	1769	1909	2233	3472	5705	6436	5551	4212	3128	2425	2351	2500	2788	3339	3904	4185	4387	4053	3340	2555	1821	1414	1458	1655	2090	2449	5344	6842	5961	5530	4701	3652	2530	2180	2398	2897	3489	3913	4012
730	Zambezi-Kalahari	0.88	-12.963805_25.225491	natural	4521	4620	4295	3819	3668	3413	3141	2897	2770	2598	2461	2437	2656	2883	3318	3396	3726	4334	5271	5425	5767	4642	4884	4691	4677	4448	4139	3750	3533	3256	3170	2998	2756	2526	2624	2887	3565	3979	4344	4492	4775	4969	5457	5157	4805
731	India & Pakistan	0.7	24.566558_78.353332	cultivated	3077	2040	1414	1226	1186	1184	1186	1220	1411	1506	3521	2891	2592	1697	1337	1290	1731	2436	3221	3779	3997	3700	3100	2288	1621	1252	1169	1205	1206	1246	1317	1300	4256	5561	5202	3473	2050	1276	1055	1443	2309	3090	3757	4220	4579
731	Zambezi-Kalahari	0.88	-12.963805_25.295958	natural	4724	4770	4574	3856	3602	3581	3403	3222	3087	2941	2672	2518	2379	2537	2868	3261	3561	4297	5245	5642	5794	5475	5037	4699	4500	4143	3967	3727	3571	3433	3282	3152	2920	2711	2589	2704	3292	3995	4700	4844	5024	5156	5247	5315	5038
732	India & Pakistan	0.67	24.663368_78.330832	cultivated	3623	2155	1827	1657	1653	1648	1730	1971	2290	2998	3699	3573	3261	2791	2296	1988	1959	2186	2421	2576	2758	2717	2654	2412	2084	1791	1653	1513	1531	1560	1845	2182	3942	3765	3781	3353	2864	2406	2065	2037	2377	2860	3646	4362	4606
732	Zambezi-Kalahari	0.69	-12.963805_38.121054	natural	4856	4746	4597	4476	4107	3914	3707	3397	3076	2661	2325	2128	1963	1909	1668	1772	2314	3524	4947	5115	5118	4836	4696	4731	4548	4558	4391	3920	3707	3624	3350	3231	2882	2590	2401	2065	1840	1587	1608	1818	1839	2139	3156	4740	6257
733	India & Pakistan	0.68	24.671745_78.468127	cultivated	2765	1613	1451	1370	1377	1384	1447	1564	2019	2459	3986	3656	3904	3940	3688	3193	2595	2246	2485	2488	2428	2135	1753	1514	1369	1381	1374	1361	1320	1282	1411	1664	3736	3367	3152	2435	1906	1633	1617	1887	2444	2889	3247	3378	3189
733	Zambezi-Kalahari	0.67	-12.963805_38.191522	natural	7413	8218	6518	5377	4277	3554	2953	2598	2284	1730	1403	1347	1467	1429	1508	1897	2351	5555	5893	8050	7876	7223	6290	6076	6023	5976	5682	4863	4045	3588	3154	2821	2328	1858	1429	1205	1391	1527	1583	1774	1836	2454	3726	5513	7372
734	India & Pakistan	0.67	24.606227_78.382933	cultivated	2357	1463	1252	1181	1173	1200	1214	1393	1754	1724	3558	2940	2458	1811	1382	1166	1197	1287	1476	1668	1873	1976	1841	1637	1393	1273	1242	1241	1208	1190	1338	1624	3491	3934	3492	2509	1768	1368	1232	1233	1330	1584	1904	2272	3100
734	Zambezi-Kalahari	0.67	-12.963805_38.261989	natural	5623	5987	5666	5133	4285	3828	3627	3300	2907	2409	1949	1717	1713	1820	1736	1822	2636	4073	5442	5997	5998	5807	5491	4958	4364	4314	4085	3664	3752	3273	2957	2696	2251	1865	1665	1553	1680	1847	1915	1929	1863	2156	3101	4707	6100
735	India & Pakistan	0.64	24.790303_77.884439	cultivated	3358	3044	2333	1686	1423	1445	1489	1563	1636	2988	3708	4594	4188	4149	3041	1773	1428	1726	2192	2763	3455	3743	3910	3522	2904	2068	1780	1445	1514	1565	1569	2125	3500	2534	2639	2339	1900	1619	1381	1610	2264	2809	3329	3483	3632
735	Zambezi-Kalahari	0.79	-13.025583_20.998906	natural	5235	5005	4796	4474	4185	3944	3862	3658	3550	3396	3143	2921	2870	3098	3489	3679	4009	4340	4833	5422	6015	5673	5050	4400	4348	4683	4606	4465	4236	4010	3845	3636	3447	3204	2913	2559	2085	2308	3383	4457	5214	5407	5477	5726	5731
736	India & Pakistan	0.73	24.492281_78.879571	cultivated	3283	2297	1849	1830	1858	1988	2323	2493	3964	4676	5022	4673	4317	3722	3101	2583	2236	2209	2802	3041	3503	3353	2920	2369	1917	1519	1566	1479	1527	1573	1998	2777	5667	4943	4987	4352	3619	2881	2467	2381	2511	2670	2915	3070	2946
736	Zambezi-Kalahari	0.79	-13.025583_21.069378	natural	4840	4868	4551	4171	3897	3816	3672	3513	3447	3402	3297	3288	3343	3615	4103	4471	4705	4748	4741	4814	5263	5385	5123	5861	5880	5839	5223	4272	4112	3979	3876	3724	3519	3230	3083	3096	2797	3071	3833	4891	5651	5466	5189	5490	5553
737	India & Pakistan	0.73	24.48946_78.928458	cultivated	3607	2907	2305	1914	1748	1842	2167	2582	3171	3875	5048	5204	5153	4501	3598	2907	2401	2188	2263	2549	2876	2951	2812	2382	1974	1685	1558	1497	1581	1772	2383	3295	5507	5726	5190	4591	3796	3101	2714	2474	2666	2911	3160	3499	3893
737	Zambezi-Kalahari	0.79	-13.025583_21.13985	natural	4429	4748	4352	4013	3855	3785	3731	3624	3532	3427	3289	3342	3518	3643	3833	3927	4125	4562	4761	4653	4513	4264	3907	3640	3816	3999	4052	4249	3919	3744	3743	3691	3560	3399	3359	3715	3857	4198	4581	4864	5130	5185	4857	5152	5239
738	India & Pakistan	0.74	24.513904_78.968884	cultivated	4959	4615	3528	2487	1725	1686	2271	2900	3644	4241	4814	4960	4617	4193	3341	2711	2265	2392	2525	3341	4308	4920	4941	4373	3139	2374	1794	1471	1688	2024	3030	5052	5976	5331	4891	4309	3635	3049	2574	2329	2318	2555	3077	3974	4958
738	Zambezi-Kalahari	0.8	-13.025583_23.042608	natural	3999	4132	4350	4342	4189	3739	3558	3523	3443	3379	3272	3297	3347	3614	4011	4408	4934	5629	5656	5729	5307	4974	5020	5126	4824	4708	4339	4107	3837	3631	3455	3354	3253	3234	3290	3687	4133	4460	4766	5113	5149	5509	5273	4864	4494
739	India & Pakistan	0.75	24.407668_78.904015	cultivated	2284	1813	1517	1545	1536	1699	1994	2356	2587	4029	4314	4279	3983	3471	3021	2535	2271	2123	2024	1931	2011	2082	2095	2011	1807	1621	1581	1576	1652	1872	2202	2797	3254	3982	4083	3807	3371	2883	2437	2229	2390	2639	3049	3195	3315
740	India & Pakistan	0.76	24.382285_79.023412	cultivated	4864	4297	3425	2646	1848	1597	2147	2986	4086	4285	6193	6173	5883	4516	2979	2428	2044	2057	2185	3386	4778	5158	5025	3827	2699	2158	1751	1564	1702	1909	3140	5030	6974	7180	5329	5281	4427	3457	2655	2177	2395	2913	3781	4635	5045
740	Zambezi-Kalahari	0.87	-13.025583_25.156782	natural	4915	5136	4822	4050	3615	3169	2811	2503	2289	2215	2230	2302	2488	2532	2968	3223	3685	4173	4672	5113	5933	5815	5640	5392	5004	4591	4169	3720	3430	3267	3084	2809	2443	2150	2046	2142	2695	3149	3687	4356	4845	5270	5616	5368	4924
741	India & Pakistan	0.76	24.364422_79.0817	cultivated	4130	3143	2633	2110	1965	2004	2244	2684	2666	3271	6391	6704	5969	4800	4154	3248	2556	2129	2277	2728	3652	4115	4282	3896	3218	2494	2191	1916	2108	2230	2758	4305	6749	8270	5585	5567	4426	3300	2459	2117	2403	2843	3625	4240	4383
741	Zambezi-Kalahari	0.88	-13.025583_25.227255	natural	4081	4647	4630	4407	4110	3629	3084	2751	2513	2344	2198	2217	2372	2500	3004	2993	3650	4180	4799	5855	6194	5996	5496	4851	4644	4556	4296	4052	3578	3256	2948	2705	2304	2047	2153	2407	2948	3640	4235	4698	5556	5666	5787	5123	4440
742	India & Pakistan	0.76	24.412369_79.109904	cultivated	3238	2454	1875	1752	1491	1583	1975	2636	3505	4212	5253	5183	4965	4210	3372	2681	2430	2202	2107	2022	1914	1800	1689	1631	1538	1529	1494	1517	1804	2119	4137	4698	6333	5735	5957	5417	4375	3420	2747	2459	2330	2159	2060	2091	2050
742	Zambezi-Kalahari	0.69	-13.025583_38.053248	natural	5191	4742	4699	4665	4635	4401	4120	3690	3395	3047	2734	2461	2249	2115	2176	2269	2554	4648	6469	6768	6005	5068	4855	4438	4082	4238	4394	4384	4121	3659	3359	3302	2990	2688	2406	2056	1826	1663	1791	2226	2530	2920	3006	5147	5718
743	India & Pakistan	0.76	24.41801_79.076999	cultivated	3730	3195	2514	1931	1706	1579	1859	2295	2720	3432	4967	5105	4656	4053	3066	2466	2225	2345	2519	3070	3625	3641	3378	2493	1778	1731	1685	1741	1774	1773	2950	5081	6185	5181	5029	4148	3252	2508	2237	2336	2684	3176	3700	3846	3894
743	Zambezi-Kalahari	0.69	-13.025583_38.12372	natural	5417	5533	5137	4936	4553	4317	4056	3731	3481	3263	3082	2813	2652	2453	2410	2253	2282	3396	5172	6612	5899	5631	5028	5284	6141	5967	5362	4405	4034	3881	3711	3641	3228	2762	2346	2096	2228	2426	2724	2851	2991	3125	3309	4457	5940
744	India & Pakistan	0.74	24.458668_79.019321	cultivated	2995	2682	1858	1594	1496	1717	2127	2756	3322	4281	4395	4319	3967	3421	2886	2396	2279	2461	2740	2884	3029	2883	2606	2276	1774	1472	1486	1499	1553	2200	4075	6158	6678	4537	3642	3240	2880	2600	2358	2120	2166	2304	2453	2656	2594
744	Zambezi-Kalahari	0.67	-13.025583_38.194193	natural	4783	4679	4819	4411	3963	3783	3634	3479	3309	2868	2467	2292	2050	1762	1356	1075	2368	4033	5460	5676	5094	4912	4593	4538	4490	4332	4109	3742	3929	4219	4106	3522	3060	2382	2083	1728	1726	1715	1880	2039	2143	2482	3245	4966	4986
745	India & Pakistan	0.74	24.512023_79.057257	cultivated	3424	2557	1975	1818	1801	1962	2337	2808	3478	4008	4983	4869	4531	3816	3029	2546	2317	2265	2455	2639	2815	2843	2637	2340	1936	1717	1656	1695	1920	2130	3985	4483	5160	4938	4630	4138	3426	2806	2440	2211	2123	2112	2341	2658	2853
745	Zambezi-Kalahari	0.79	-13.08736_21.000381	natural	4565	4631	4124	3720	3494	3239	3049	2780	2570	2377	2234	2149	2105	2137	2192	2017	2374	3283	4782	5789	5284	4808	4321	4958	5226	5177	4651	4055	3739	3411	3150	2860	2626	2391	2206	2203	2337	2613	3068	3442	4232	4974	5167	5421	5275
746	India & Pakistan	0.75	24.477238_79.196396	cultivated	4058	3663	2760	2021	2193	2502	3005	2871	2143	3555	5584	6289	5762	4304	3422	2600	1963	2194	3001	3817	4321	4679	4458	3972	3231	2556	2244	2455	3003	3436	3778	4191	3922	4166	4284	4219	3680	3125	2635	2343	2579	2926	3590	4410	4710
746	Zambezi-Kalahari	0.79	-13.08736_21.070859	natural	4725	5040	4485	3838	3307	3003	2805	2541	2310	2171	2091	2004	2094	2592	2992	3151	3204	3633	4228	4796	5322	5082	4910	5016	4757	4186	3749	3282	2929	2828	2842	2605	2343	1895	1740	2087	2489	2959	3422	4155	4623	5016	4911	4852	4559
747	India & Pakistan	0.81	24.310051_79.754526	cultivated	2726	2269	1907	1743	1636	1589	1660	1848	2541	2977	4142	3921	3155	2831	2733	2705	2720	2705	2526	2545	2502	2345	2135	1834	1511	1448	1397	1392	1342	1417	1802	2783	4145	5472	5413	4760	4085	3465	3050	2590	2249	2268	2375	2507	2479
747	Zambezi-Kalahari	0.79	-13.08736_21.141336	natural	5516	5458	5212	5044	4740	4460	4408	4176	4037	3866	3661	3357	3149	3271	3762	4312	4464	4626	5700	6335	6931	6128	5189	4992	5089	5104	5075	4923	4754	4618	4539	4354	4098	3620	3193	3127	3294	3716	4874	5663	6198	6037	5878	6069	6112
748	India & Pakistan	0.79	24.214921_79.614569	cultivated	3128	2316	1946	1667	1506	1475	1574	1794	2548	3122	4814	4853	4702	4083	3282	2627	2277	2045	2016	2422	2813	3100	3095	2699	2126	1572	1181	1196	1231	1356	1552	2096	4149	4576	4741	4510	3940	3365	2776	2463	2435	2564	2651	2783	2813
748	Zambezi-Kalahari	0.78	-13.08736_22.97375	natural	3977	4181	4414	4241	3936	3659	3462	3457	3465	3413	3244	3016	2978	3358	3696	4169	4539	4914	5270	5642	5481	5437	5224	5120	4870	4505	4290	4153	3894	3774	3611	3433	3298	3235	3129	3449	3991	4357	4899	5105	5208	5466	5139	4884	4626
749	India & Pakistan	0.78	24.185875_79.659207	cultivated	1841	1552	1386	1267	1287	1294	1381	1529	1689	2332	3139	3110	2822	2451	2276	2189	2218	2247	2138	2221	2248	2104	1865	1532	1311	1238	1235	1200	1196	1235	1829	3604	4342	4836	3483	3027	2626	2552	2474	2512	2571	2549	2620	2457	2288
749	Zambezi-Kalahari	0.8	-13.08736_23.044227	natural	4152	4212	4251	3907	3708	3485	3374	3261	3033	2858	2856	2836	2996	3150	3277	3171	3258	5670	6549	6388	5922	5311	5161	5519	4954	4544	4309	4160	3907	3797	3534	3291	3206	3226	3183	3525	3533	3657	4412	4962	5448	5820	5349	5239	4448
750	India & Pakistan	0.78	24.236564_79.721462	cultivated	1927	1904	1706	1594	1532	1516	1567	1648	1782	3862	3435	3474	3246	2903	2607	2426	2295	2307	2334	2337	2274	2114	1892	1627	1411	1300	1279	1276	1280	1436	1592	2404	4639	4114	3643	3049	2905	3080	3160	3146	2878	2703	2560	2425	2278
750	Zambezi-Kalahari	0.8	-13.08736_23.114705	natural	4210	4533	4709	4533	4272	4046	3863	3732	3514	3406	3148	3213	3410	3540	3841	4328	5362	6317	7148	6280	5433	5654	5629	5863	5098	4657	4386	4134	3874	3699	3533	3420	3268	3156	3023	3026	3646	4370	5269	5964	5957	5770	5100	4506	4474
751	India & Pakistan	0.8	24.269902_79.840723	cultivated	2865	2099	1569	1261	1205	1337	1529	1712	1992	3098	2364	2134	1945	1863	1802	1742	1971	2410	2996	3264	3308	2898	2326	1721	1330	1160	1149	1175	1191	1296	1485	1665	1706	1513	1648	1661	1696	1568	1691	2068	2717	3248	3888	4022	3954
751	Zambezi-Kalahari	0.87	-13.08736_25.15855	natural	5121	5384	5131	4613	3756	3091	2735	2446	2212	2112	2057	2143	2427	2584	2832	2844	3102	3828	4879	6096	6445	6456	6115	5578	4988	4549	4154	3781	3450	3119	2780	2454	2183	1885	2030	2412	2911	3190	3553	3852	4575	5334	5737	5914	5810
752	India & Pakistan	0.79	24.215881_79.84932	cultivated	3160	2695	2078	1654	1407	1484	1763	2571	4722	5444	3857	3262	2615	2335	2109	1897	1792	1799	2195	2741	3371	3751	3618	3153	2323	1731	1329	1356	1502	2034	2162	3741	3656	3440	2696	2326	2050	1888	1792	1888	2043	2388	2779	3367	3689
753	India & Pakistan	0.78	24.089903_79.775989	cultivated	2927	2401	1916	1579	1428	1537	1779	2152	2600	3720	3596	3591	3526	3355	3230	3045	2975	2957	2940	2955	3041	2899	2636	2205	1773	1481	1384	1382	1485	1682	2054	3035	3961	3317	3337	3227	3124	2978	2825	2701	2620	3030	3340	3776	3831
753	Zambezi-Kalahari	0.69	-13.102943_38.055632	natural	5817	5257	4788	4598	4426	4253	4106	3844	3600	3339	2978	2623	2302	2022	1985	2218	2529	3759	5471	6391	8956	7532	5127	5348	5740	5240	4522	3893	3917	3798	3661	3438	2987	2570	2327	2173	2243	2543	2694	2735	2810	3116	3870	4879	6506
754	India & Pakistan	0.81	23.949823_79.915599	cultivated	3431	2492	1954	1585	1334	1360	1451	1848	2652	3295	4501	4568	4480	4086	3411	2719	2185	1982	2051	2379	2985	3548	3594	3129	2178	1559	1302	1285	1310	1372	1523	1418	3011	4915	4951	4830	4341	3677	2718	2168	2086	2285	2708	3389	3719
754	Zambezi-Kalahari	0.69	-13.08736_38.1264	natural	5817	5478	5049	4779	4610	4473	4330	4142	3930	3717	3331	2907	2517	2242	2234	2558	4485	6847	7885	5376	6066	5865	5091	5498	6979	6508	5727	4620	4192	4090	4032	3967	3534	3128	2759	2461	2504	2907	3050	3196	3225	3394	3888	4901	5631
755	India & Pakistan	0.82	24.024094_79.98987	cultivated	2094	1834	1533	1575	1612	1684	1864	2172	3654	3597	4328	4546	4498	4063	3368	2613	2161	1908	1837	1836	1828	1821	1755	1673	1572	1502	1482	1563	1757	2027	3064	3549	4616	4396	4473	4217	3645	3065	2554	2100	2030	2111	2169	2233	2214
755	Zambezi-Kalahari	0.67	-13.08736_38.196877	natural	5177	4851	4133	4280	4041	3965	3697	3364	2874	2362	1825	1638	1577	1650	1693	1523	1649	2422	4550	5874	5401	5013	4694	4775	4802	4879	4819	4408	3976	3647	2991	2805	2425	2123	2006	1944	1925	1957	1934	1852	1889	2071	3370	4873	5820
756	India & Pakistan	0.82	23.890594_79.99081	cultivated	3035	1919	1565	1381	1293	1312	1434	1709	2491	3741	3820	4057	4086	3738	3289	2526	2004	1757	1880	2078	2530	2632	2594	2291	1927	1533	1393	1254	1388	1565	2098	2344	3004	5841	5156	4356	3520	3046	2230	1983	2111	2416	2757	3038	3034
756	Zambezi-Kalahari	0.78	-13.149138_21.001865	natural	4293	4362	3946	3659	3572	3455	3347	3216	3084	2976	2818	2807	2952	3291	3830	4311	4467	4862	5145	5341	5742	5653	5325	4953	4402	4103	4024	3904	3701	3593	3632	3561	3389	3163	3081	3257	3422	3784	4030	4965	5236	5407	5233	5228	5015
757	India & Pakistan	0.83	23.86567_80.166398	cultivated	3232	2025	1798	1704	1737	1798	1908	2081	2288	3755	5109	4930	4702	4341	3902	3284	2970	2813	2793	2704	2503	2252	2123	1969	1735	1564	1533	1550	1757	2042	3293	4012	5175	5980	5252	3881	3387	3368	3118	2894	2630	2472	2411	2571	2761
757	Zambezi-Kalahari	0.78	-13.149138_21.072347	natural	4700	4760	4310	4116	4113	4046	3865	3642	3442	3267	3097	2800	2531	2369	2514	2708	3162	3669	4077	4489	4928	4877	5017	4914	4731	4551	4398	4192	4073	3901	3743	3547	3286	2978	2832	2862	2552	2585	2465	3298	5246	6069	5408	5628	5423
758	India & Pakistan	0.83	23.785299_80.244176	cultivated	2940	2190	1570	1427	1400	1376	1580	2015	2642	3535	3744	4741	4492	3880	2943	2478	2068	1797	1641	1548	1701	2077	2200	2134	1902	1605	1456	1325	1411	1545	2050	1852	2556	5097	4752	3569	3333	3041	2562	2242	2223	2472	2689	2823	2888
758	Zambezi-Kalahari	0.76	-13.149138_22.975372	natural	4127	4332	4750	4467	4273	3983	3792	3657	3469	3121	2732	2521	2637	2570	3082	3402	3525	3710	2595	4474	4982	5440	5639	5619	5003	4742	4437	4173	3855	3729	3499	3406	3234	3049	2931	3188	3402	3595	3886	4798	5476	5852	5946	5480	5267
759	India & Pakistan	0.84	23.688849_80.187521	cultivated	2902	1559	1509	1434	1386	1377	1341	1453	1449	1940	2811	3814	3726	3463	2860	2405	2064	1929	2046	2009	2036	1949	1791	1663	1476	1330	1345	1373	1449	1513	1843	1983	2510	4752	4507	3705	2971	2484	2091	1886	1904	2033	2183	2222	2198
759	Zambezi-Kalahari	0.77	-13.149138_23.045855	natural	4139	4296	4264	3987	3746	3560	3450	3348	3173	3084	2956	2937	3023	3190	3297	3655	4057	4422	4731	4923	4895	5144	5723	4680	4403	4263	4088	4103	3586	3406	3256	3160	3043	3024	3105	3503	4167	4410	4662	4995	5029	5131	5015	4900	4565
760	India & Pakistan	0.85	23.674438_80.32248	cultivated	4820	2875	2116	1690	1477	1498	1793	2194	2562	3716	3929	4591	4924	4816	4146	3226	2591	2190	2246	2742	3446	3703	3668	3227	2565	1884	1561	1517	1608	1775	2182	2393	3059	6123	5992	4999	4078	3347	2551	2027	1728	1783	2168	2845	3768
761	India & Pakistan	0.84	23.681559_80.271217	cultivated	5366	3646	2464	1597	1271	1330	1487	1842	2840	3346	4100	4357	4340	3916	3251	2574	2240	2125	2453	3014	3405	4554	4919	4520	3342	1799	1422	1302	1483	1689	1924	2774	3121	3180	3466	3265	3082	2767	2369	2148	1966	2086	2458	2946	3494
761	Zambezi-Kalahari	0.86	-13.149138_25.23081	natural	4640	4973	4758	4173	3776	3345	3002	2834	2687	2565	2392	2336	2367	2576	3132	3673	3734	4318	5036	5552	6062	5751	5508	5663	5409	4641	3905	3359	3112	2874	2664	2457	2250	2141	2214	2461	2966	3496	3950	4513	5001	5325	5456	5318	5082
762	India & Pakistan	0.85	23.659032_80.378067	cultivated	4789	3719	2989	2320	1894	1731	2320	3270	5074	5446	5009	5047	4829	4415	3901	3274	2767	2388	2300	2682	3409	4188	4506	4218	3472	2705	2037	1702	1856	2143	2689	3336	4901	5330	4911	4680	4334	3898	3469	3010	2555	2233	2006	2467	3499
762	Zambezi-Kalahari	0.7	-13.149138_38.05861	natural	5638	5725	5644	5371	4891	4529	3920	3691	3399	3032	2508	2098	1811	1722	1552	1921	2960	4790	6444	6231	5934	5713	5066	5234	5919	5528	5018	4082	3733	3740	3737	3589	2939	2451	2028	1751	1880	2090	2179	2270	2261	2540	2962	5076	6362
763	India & Pakistan	0.84	23.647403_80.285133	cultivated	4239	3065	2449	1775	1456	1555	1838	2132	2533	2848	3557	4171	4221	3875	3439	2667	2296	2204	2530	2993	3559	3763	3715	3246	2693	2088	1596	1386	1583	1841	2021	2799	3426	2472	2566	2592	2722	2739	2544	2313	2116	2167	2306	2659	3421
763	Zambezi-Kalahari	0.7	-13.149138_38.129093	natural	4451	4553	4579	4576	4216	4092	3910	3749	3514	3113	2652	2302	2051	1926	1938	2111	2371	3464	5514	6275	5664	4503	4950	5448	5060	4669	4614	4746	4029	3646	3315	3220	3032	2977	2472	2174	2111	2214	2444	2591	2965	3281	3742	4340	4916
764	India & Pakistan	0.84	23.639578_80.227254	cultivated	5563	3182	2220	1860	1724	1835	2166	2660	3341	4733	5298	5125	4685	4005	3367	2821	2369	2265	2433	3210	4299	4810	4942	4169	3250	2543	1997	1623	1814	2569	4000	6661	7794	7169	4989	4101	3734	3179	2804	2743	2759	2911	3297	3668	3893
764	Zambezi-Kalahari	0.78	-13.210915_20.932868	natural	4273	4256	3917	3770	3735	3668	3544	3363	3229	3175	3108	3125	3251	3375	3644	4361	4646	5125	5359	5402	5430	5019	4546	4358	4112	4138	4087	3967	3735	3663	3633	3592	3455	3292	3253	3580	3746	4114	4296	4277	4356	4651	4777	5004	4934
765	India & Pakistan	0.86	23.57941_80.242296	cultivated	3956	2847	2426	1925	1663	1886	2130	2502	2809	2940	3536	5220	5207	4888	4314	3456	2989	2549	2315	2278	2919	3782	4105	3918	3137	2300	1780	1693	1911	2338	3079	3637	4767	4813	4807	4617	4169	3726	3302	2913	2617	2410	2338	2649	3379
765	Zambezi-Kalahari	0.78	-13.210915_21.003355	natural	4502	4755	4545	4157	3805	3707	3486	3281	3091	3111	3297	3423	3541	3559	3756	4066	4222	4301	4309	4366	5030	5066	5094	4500	4232	4236	4174	4030	3800	3710	3630	3637	3666	3626	3663	3924	3985	4345	4692	4893	5109	5122	4870	4975	4830
766	India & Pakistan	0.88	23.596332_80.307166	cultivated	3080	3181	3167	2533	2332	2140	2353	2540	2637	4252	3941	1572	1202	1032	1213	1318	1368	1323	1772	2304	2995	3677	4033	3864	3497	2526	1771	1593	1762	2058	2424	3275	3713	2382	1948	1561	940	850	1136	1213	1163	1038	952	1147	1603
766	Zambezi-Kalahari	0.78	-13.210915_21.073843	natural	4271	4505	4298	3954	3732	3465	3366	3223	3148	3074	3043	3114	3200	3299	3785	4218	4555	4840	4912	4777	4706	4315	4195	4297	4317	4383	4281	4088	3862	3756	3661	3554	3427	3270	3110	3470	3594	3941	4414	4892	5164	5248	4786	5017	5041
767	India & Pakistan	0.86	23.531767_80.277606	cultivated	3844	2171	1756	1538	1430	1453	1617	1680	1754	856	1567	2691	4153	4183	3619	2772	2168	1870	1991	2451	2923	3278	3333	3034	2436	1798	1403	1400	1496	1658	2061	2587	3018	3874	4179	4056	3736	3163	2629	2199	2012	2316	2757	3135	3537
767	Zambezi-Kalahari	0.76	-13.210915_22.977003	natural	4665	4885	4976	4820	4279	3867	3723	3578	3196	2881	2483	2339	2429	2546	2709	3058	3695	4947	6219	8873	8296	6407	5905	5674	5510	5253	4964	4585	4220	3783	3385	3097	2957	2864	2947	3053	3134	3734	4422	5265	5903	6594	6268	5587	5069
768	India & Pakistan	0.88	23.480203_80.31147	cultivated	2754	1419	1106	1000	980	1037	1142	1137	981	1273	1669	1877	2209	2148	1905	2039	2347	2648	2988	2979	2807	2533	2052	1616	1246	1062	1094	1127	1177	1250	1392	1627	1982	2151	2581	2492	2472	2264	2015	1955	2266	2576	2976	3318	3364
768	Zambezi-Kalahari	0.77	-13.210915_23.04749	natural	4316	4482	4562	4439	4103	3979	3896	3759	3601	3424	3130	2868	2893	2889	2937	3475	3676	3782	4206	4457	4804	5371	5786	5744	5370	4953	4510	4160	3910	3707	3536	3420	3279	3084	2980	3044	3473	3991	4738	5260	5539	5661	5505	5656	5549
769	India & Pakistan	0.88	23.503259_80.386137	cultivated	2940	2740	2149	1660	1516	1482	1780	2207	3427	1894	3232	4179	4819	4482	3790	3016	2435	2094	2017	2114	2231	2256	2295	2226	2046	1912	1778	1651	1796	2039	2865	3125	3837	4823	5138	4883	4167	3320	2542	2119	2073	2043	2173	2457	2601
769	Zambezi-Kalahari	0.77	-13.210915_23.117978	natural	4443	4488	4554	4421	4126	3991	3845	3692	3443	3188	2847	2654	2663	2830	3022	3588	3993	4598	4937	5236	5193	5412	5629	5485	5148	4786	4484	4268	3983	3797	3628	3464	3263	3052	2940	3032	3208	3724	4253	4795	5158	5377	5298	5521	5364
770	India & Pakistan	0.87	23.475552_80.539374	cultivated	2308	1764	1401	1203	1299	1387	1584	1852	2917	3396	4363	4276	3875	3171	2615	2288	2192	2235	2443	2633	2588	2423	1971	1483	1149	1110	1171	1270	1456	1730	1938	3119	3821	3546	3225	2996	2623	2265	2019	1927	2080	2585	3096	3489	3495
770	Zambezi-Kalahari	0.85	-13.210915_25.091626	natural	4881	5000	4617	4131	3765	3439	3223	2961	2779	2594	2459	2495	2747	2924	3360	3587	3960	4418	4970	5394	5512	5306	4872	4594	4752	4608	4332	3935	3793	3529	3282	3060	2708	2478	2438	2573	2985	3667	4273	4700	5211	5370	5377	4945	4464
771	India & Pakistan	0.87	23.440243_80.574278	cultivated	1996	1755	1535	1340	1305	1397	1375	1878	3365	3894	2359	3327	3461	3273	2780	2212	1970	1751	1708	1749	1890	2134	2046	1802	1378	1119	1118	1225	1360	1554	1720	2196	2217	3065	3716	3524	3290	2715	2190	1851	1589	1522	1647	1843	2044
771	Zambezi-Kalahari	0.85	-13.210915_25.162113	natural	5103	5373	5125	4551	3493	3223	3143	3003	2892	2816	2648	2621	2778	3141	3581	3932	3907	4159	4632	5224	5790	6181	6075	5476	4249	4500	4332	3836	3594	3266	3118	2977	2798	2463	2334	2396	2874	3518	4212	4350	4579	4918	5295	5643	5231
772	India & Pakistan	0.9	23.408305_80.524807	cultivated	2095	1940	1807	1740	1693	1693	1879	2324	3503	3926	4619	4758	4669	4347	3819	3338	2904	2667	2483	2321	2144	2016	1879	1789	1627	1514	1471	1537	1597	1814	1958	3229	3601	4013	3812	4134	4222	4053	3692	3239	2847	2690	2493	2308	2156
772	Zambezi-Kalahari	0.86	-13.210915_25.2326	natural	4702	4842	4460	3898	3881	3494	3129	2889	2759	2662	2533	2613	2822	2959	3296	3568	3973	4767	5409	5815	6077	5931	5760	5249	4917	4518	4104	3801	3457	3193	3087	2886	2657	2405	2217	2441	3062	3763	4335	4909	5174	5698	5950	5915	5969
773	India & Pakistan	0.9	23.416694_80.375946	cultivated	3433	2292	1899	1642	1485	1522	1636	1813	2606	3005	4322	4648	4476	4021	3449	2924	2645	2407	2366	2304	2496	2645	2645	2336	1774	1477	1426	1620	1694	1755	2091	6055	6328	5868	4926	3552	3363	3165	2718	2505	2338	2384	2473	2611	2698
773	Zambezi-Kalahari	0.71	-13.210915_37.990824	natural	4872	4979	4958	4790	4355	4174	3932	3666	3369	3191	2840	2528	2279	2042	1726	2059	3131	4929	6371	5456	7047	6548	5989	5656	5041	5187	5148	4558	4278	3999	3471	3322	3145	2664	2335	1976	1761	1844	2252	2281	2645	2815	3301	4495	5529
774	India & Pakistan	0.95	22.990886_80.778173	cultivated	1552	1407	1259	1118	1067	1104	1316	1959	2715	3868	4455	4453	4098	3501	2776	2287	2037	1856	1706	1645	1591	1532	1439	1348	1141	1045	1078	1142	1358	1618	2431	3588	4330	5459	5338	4297	3218	2633	2292	2223	2045	1903	1787	1672	1596
774	Zambezi-Kalahari	0.7	-13.21113_38.072867	natural	5430	5450	5323	4738	4470	4580	4524	4335	4006	3668	3316	3056	2710	2468	2151	2221	2476	3007	4424	5530	5991	5909	5367	7186	7251	7009	4956	4504	4246	3881	3773	3755	3702	3446	3045	2641	2310	2103	2254	2389	2364	2762	3990	6098	7479
775	India & Pakistan	0.93	23.233307_80.649274	cultivated	1285	1285	1244	1135	1076	1049	1012	851	864	3157	4022	3679	3743	3422	3059	2586	2089	1793	1646	1544	1518	1547	1469	1418	1221	1130	1103	1121	1211	1333	1523	2223	2706	3491	3512	3438	3160	2853	2536	2260	1979	1775	1650	1557	1481
775	Zambezi-Kalahari	0.7	-13.210915_38.131799	natural	5258	5279	4603	4266	4087	3955	3715	3427	3146	2898	2503	2218	1894	1694	1680	1778	2122	2868	3952	4631	5101	5352	4481	4395	4248	4349	4468	4328	3815	3631	3233	2987	2722	2526	2289	2137	2089	2291	2520	2684	2522	2606	2721	3011	2791
776	India & Pakistan	0.92	22.923922_81.004722	cultivated	1571	1532	1300	1206	1108	1128	1366	1731	2430	2915	4252	4284	4142	3478	2800	2219	1889	1676	1587	1566	1580	1538	1431	1272	1144	1135	1131	1125	1110	1128	1304	1796	3043	3195	3577	3546	3534	3287	2858	2375	1924	1684	1716	1852	1886
777	India & Pakistan	0.92	22.832003_81.021198	cultivated	1501	1469	1407	1327	1216	1204	1301	2209	4697	4213	3882	3445	3900	3693	3234	2625	2097	1695	1645	1610	1563	1484	1374	1330	1249	1215	1185	1200	1340	1541	1793	2694	3121	3330	3403	3310	3241	3038	2674	2289	1876	1665	1631	1650	1687
777	Zambezi-Kalahari	0.78	-13.272693_21.004853	natural	4189	4594	4469	3888	3373	3077	3054	2907	2808	2687	2650	2702	2784	2890	3121	3364	3660	4099	4449	4751	5006	4688	4393	4161	3873	3726	3667	3470	3277	3200	3149	3047	2917	2711	2563	3065	3658	3846	4107	4165	4291	4627	4661	4672	4433
778	India & Pakistan	0.92	22.886531_80.975131	cultivated	1070	1148	1195	1146	1145	1091	1166	1636	2488	2914	3852	4218	4140	3793	3316	2664	2262	2025	1818	1625	1444	1295	1230	1191	1142	1105	1092	1078	1088	1131	1489	2258	4408	5779	4173	3804	3486	3277	2880	2458	2050	1719	1606	1521	1351
778	Zambezi-Kalahari	0.78	-13.272693_21.075345	natural	4239	4260	3863	3698	3635	3584	3481	3286	3143	3098	3114	3323	3619	3864	4194	4393	4453	4686	4907	5408	5659	5226	3570	4315	4586	4414	4127	3845	3631	3503	3386	3381	3385	3476	3472	3719	3971	4348	4602	4791	4827	4912	4749	4875	4774
779	India & Pakistan	0.94	22.926016_80.937526	cultivated	1446	1338	1260	1213	1153	1274	1549	1953	2430	2860	3578	3739	3702	3565	3245	2786	2387	1847	1547	1496	1495	1481	1393	1295	1148	1076	1067	1095	1098	1057	1485	1831	3682	3285	3294	3190	3175	3031	2763	2378	2025	1776	1585	1446	1312
780	India & Pakistan	0.93	22.665599_81.075726	cultivated	1878	1669	1436	1240	1217	1217	1218	1682	2605	3805	1849	2259	2496	2676	2650	2400	2282	2167	2300	2476	2576	2412	2118	1656	1291	1174	1138	1130	1182	1246	2165	2307	2889	3072	3080	2977	2753	2462	2238	1979	1825	1980	2294	2393	2433
780	Zambezi-Kalahari	0.77	-13.272693_23.049134	natural	4666	4883	4847	4470	4124	3885	3666	3503	3255	3051	2829	2710	2721	2800	2943	3233	3682	4851	6441	6533	6174	5429	5354	5451	5121	4854	4601	4390	4096	3887	3663	3473	3269	3137	3019	3092	3260	3582	4021	4837	6225	6370	6166	5680	5325
781	India & Pakistan	0.93	22.764962_81.056975	cultivated	2229	1923	1359	1394	1455	1535	1584	1798	2463	3275	3960	3933	3506	3272	2899	2577	2378	2151	2125	2314	2426	2349	2164	1897	1546	1413	1524	1600	1662	1702	1992	1590	1710	3263	3421	3574	3691	3516	2996	2663	2151	1902	1985	2191	2181
781	Zambezi-Kalahari	0.85	-13.272693_25.093415	natural	5058	5293	5194	4525	3603	3278	3079	2919	2818	2780	2662	2572	2527	2591	2942	3492	3969	4510	4991	5229	5314	5224	5611	5566	5160	4512	3839	3413	3356	3241	3100	2952	2620	2374	2312	2444	3005	3620	4226	4492	4831	4895	5557	5860	5900
782	India & Pakistan	0.95	23.035072_80.6898	cultivated	1265	1265	1307	1154	1098	1117	1399	2112	3634	3456	3975	4164	4022	3723	3299	2739	2376	2214	2005	1834	1637	1458	1421	1400	1295	1240	1155	1096	1246	1436	1596	2417	3400	3492	3353	3392	3521	3475	3218	2940	2516	2136	1972	1815	1609
782	Zambezi-Kalahari	0.85	-13.272693_25.163907	natural	4408	4691	4319	3836	3536	3283	3169	3047	3007	3009	2895	2741	2503	2478	2835	3223	3668	4200	4517	4801	4962	4971	5206	5182	4772	4340	3857	3500	3371	3238	3206	3126	3037	2632	2411	2383	2599	3414	4150	4531	4740	5066	5306	5632	4832
783	India & Pakistan	0.93	22.641156_81.080896	cultivated	1575	1575	1420	1239	1154	1206	1432	1857	3288	4398	1269	1176	2699	3126	3289	2830	2440	2032	1740	1592	1576	1567	1511	1412	1292	1173	1104	1106	1216	1354	2357	2493	3663	3871	3592	3619	3556	3297	3007	2590	2164	1878	1798	1755	1934
783	Zambezi-Kalahari	0.86	-13.272693_25.2344	natural	4899	6867	6060	4322	3022	3247	3035	2523	2259	1977	1759	1736	1977	2198	2509	2728	2855	3316	3903	4599	4967	4907	4717	4430	4138	3794	3405	3223	3117	2799	2490	2114	1701	1554	1766	1988	2261	2546	3159	3152	3619	4319	4888	5284	5747
784	India & Pakistan	0.93	22.659958_81.204994	cultivated	2230	2391	2031	2112	2015	1914	1900	1977	2213	3070	4161	3730	3825	3699	3586	3366	2951	2493	2167	2081	2135	2254	2134	1956	1779	1580	1555	1716	1671	1662	1338	2386	3126	4090	4151	4195	4005	3501	3054	2484	2153	2085	2159	2104	2117
784	Zambezi-Kalahari	0.71	-13.272693_37.993533	natural	5167	5397	5137	5056	4745	4611	4393	4249	4046	3731	3309	3121	2789	2507	2338	2381	2990	4329	5211	5334	5304	5108	5271	5106	4651	4675	4571	4169	4197	4129	4118	3699	3290	2801	2562	2528	2466	2450	2490	2403	2204	2621	5305	6952	6964
785	India & Pakistan	0.93	22.610131_81.204994	cultivated	1578	1550	1411	1588	1642	1695	1609	2033	2786	4716	5145	4612	3638	3145	3268	2918	2701	2413	2186	2199	2093	1961	1774	1548	1351	1325	1415	1535	1688	1837	2239	3501	4911	4955	4486	3794	3256	3227	2986	2834	2607	2367	2245	2080	1891
785	Zambezi-Kalahari	0.7	-13.272693_38.064026	natural	4648	4591	4368	4028	3861	3721	3504	3243	3089	2866	2605	2518	2392	2190	2123	1941	2015	2284	3217	4343	4916	5349	4547	3724	2080	2667	3314	3615	3672	3329	3075	2930	2670	2421	2217	2049	1989	2083	2197	2349	2442	2580	3117	3825	5754
786	India & Pakistan	0.9	23.37352_80.563822	cultivated	2141	1797	1384	1414	1415	1501	1601	1811	2670	3223	4079	4486	4329	3693	3087	2697	2329	2118	2013	1830	1719	1551	1389	1388	1362	1356	1368	1368	1395	1456	1648	2156	3022	3138	3240	3200	3074	3127	3002	2788	2487	2090	1788	1753	1642
786	Zambezi-Kalahari	0.7	-13.272693_38.134518	natural	5614	5515	5437	4993	4536	4230	3933	3755	3575	3270	2732	2244	1939	1757	1530	1898	2967	4769	6305	6262	5701	5541	5352	5079	4864	4467	4181	3880	3677	3534	3647	3391	3168	2653	2238	1827	1736	1889	2368	2639	2843	2739	3182	5445	6646
787	India & Pakistan	0.94	22.791255_80.939269	cultivated	1242	1259	1246	1139	1086	1108	1210	1504	1741	2437	2611	2807	2918	2925	2653	2295	1969	1616	1490	1488	1501	1499	1400	1272	1139	1026	1020	976	950	1013	1134	2000	2234	4124	3205	3115	3018	2800	2631	2306	2014	1669	1445	1267	1253
787	Zambezi-Kalahari	0.76	-13.334471_20.935861	natural	4243	4625	4293	3974	3599	3422	3438	3261	3163	3089	3045	3091	3175	3269	3555	3772	4083	4436	4675	4792	5217	5166	5248	4987	4523	4215	4086	3951	3732	3661	3629	3585	3517	3375	3352	3594	3662	3953	4284	4503	4791	5155	4616	4823	4669
788	India & Pakistan	0.79	22.276057_79.515044	cultivated	1447	1367	1240	1252	1219	1207	1445	1587	2992	4004	5887	4681	3905	3121	2781	2419	2227	1970	1798	1677	1562	1452	1331	1259	1209	1217	1219	1246	1318	1472	1564	2807	3486	3980	4029	3758	3446	3129	2752	2560	2216	2015	1975	1881	1724
788	Zambezi-Kalahari	0.76	-13.334471_21.006358	natural	4819	4656	4159	3899	3749	3585	3532	3407	3274	3166	3029	2942	3033	3365	3902	4274	4608	4872	5056	5193	5320	5759	5110	3896	4815	4777	4862	4306	3757	3707	3688	3570	3417	3285	3159	3641	3561	3434	3170	3071	3178	3820	3985	4353	4794
789	India & Pakistan	0.79	22.247509_79.440998	cultivated	1891	1344	1087	1124	1126	1166	1220	1638	3209	4250	4275	4113	3650	3104	2612	2224	2056	1912	1794	1663	1555	1458	1343	1264	1211	1180	1147	1165	1280	1500	1923	2949	2989	3568	3457	3374	3221	3067	2782	2589	2303	2120	2003	1898	1768
790	India & Pakistan	0.85	22.41775_79.127449	cultivated	1351	1303	1254	1308	1427	1567	1832	2010	2595	3126	4227	4201	3774	3139	2327	1983	1758	1653	1587	1536	1480	1420	1348	1281	1259	1257	1234	1262	1359	1490	1814	2566	3271	3384	3200	3021	2778	2553	2323	2135	1869	1661	1536	1403	1306
790	Zambezi-Kalahari	0.75	-13.334471_22.980288	natural	4067	4166	4147	3680	3450	3268	3078	2945	2780	2658	2524	2391	2380	2446	2540	3092	3586	3686	3829	2831	4329	5401	5719	5502	5007	4571	4220	3896	3601	3345	3100	2916	2796	2636	2456	2422	2673	3262	3873	4553	5075	5349	5432	5151	4825
791	India & Pakistan	0.85	22.344464_79.109476	cultivated	1346	1232	1158	1173	1223	1330	1574	1727	2380	3033	4173	4073	3810	3353	2859	2436	2105	1802	1638	1549	1425	1341	1254	1192	1183	1221	1208	1193	1171	1212	1752	3980	4745	4280	3705	3091	2951	2741	2524	2250	1916	1654	1535	1394	1320
791	Zambezi-Kalahari	0.75	-13.334471_23.050786	natural	3395	3398	3267	2871	2698	2659	2691	2487	2216	1952	1675	1576	1824	1977	2202	2439	2569	2787	3480	4044	4533	4682	5124	4908	4523	3848	3087	2992	2848	2587	2347	2023	1836	1809	1941	2044	2289	2577	3001	3482	3971	4337	4245	3733	3364
792	India & Pakistan	0.81	22.25197_79.089502	cultivated	1453	1369	1315	1311	1365	1591	2004	2443	3512	3891	5541	5628	5165	4391	3468	2743	2294	2015	1860	1783	1670	1591	1480	1388	1294	1243	1209	1286	1429	1627	2057	3305	2691	4541	4243	4175	3828	3601	3233	2964	2515	2130	1881	1754	1605
792	Zambezi-Kalahari	0.84	-13.334471_25.095213	natural	4814	4980	4756	4163	3704	3341	3045	2839	2728	2645	2541	2365	2112	2035	2297	2818	3484	4135	4773	5225	5304	4960	4889	4994	4834	4596	4164	3652	3490	3187	2908	2627	2216	2010	2248	2643	3154	3752	4179	4640	5008	5272	5594	6219	6235
793	India & Pakistan	0.93	22.269633_78.711961	cultivated	1442	1476	1427	1450	1391	1401	1636	1753	2548	2626	3971	4495	3939	3620	2887	2355	1983	1858	1736	1715	1666	1583	1436	1262	1207	1241	1247	1309	1345	1529	2530	2581	3658	3932	3866	3658	3553	3365	3110	2768	2354	2065	2060	1819	1588
793	Zambezi-Kalahari	0.84	-13.334471_25.165711	natural	4884	5124	4859	4148	3590	3314	3150	3030	2980	2876	2674	2448	2257	2345	2780	3339	4036	4439	5128	5715	5646	5588	5203	4868	4728	4453	3974	3688	3532	3378	3200	3128	2884	2523	2340	2339	2597	3169	3758	4087	4324	4939	5535	5658	5057
794	India & Pakistan	0.91	22.441748_78.878813	cultivated	1754	1686	1505	1463	1301	1229	1341	1471	2163	2760	3325	3462	3306	2923	2562	2080	1773	1622	1658	1665	1727	1778	1718	1613	1437	1247	1117	1116	1174	1300	1995	1812	3610	3538	3512	3267	2743	2370	2075	1873	1731	1731	1874	1981	1919
794	Zambezi-Kalahari	0.71	-13.334471_37.925758	natural	3879	3931	4039	3956	3617	3582	3473	3265	3047	2671	2325	2316	2229	2025	1893	1360	2075	3041	4354	4956	4919	3819	3665	3684	2569	2862	3029	3170	3437	3434	3172	3085	2978	2779	2540	2244	1980	1840	1926	2031	2010	1964	2454	3817	4595
795	India & Pakistan	0.85	22.422365_79.009657	cultivated	1437	1357	1316	1314	1325	1387	1630	1846	3263	3771	3826	4506	4122	3521	2904	2435	2126	1864	1681	1608	1518	1498	1427	1381	1304	1212	1139	1131	1217	1624	2069	3405	3918	3678	3567	3369	3252	3105	2786	2464	2094	1793	1591	1438	1314
795	Zambezi-Kalahari	0.71	-13.334471_37.996256	natural	4324	4452	4447	4293	4010	3877	3695	3551	3437	3145	2874	2580	2335	2193	2132	2506	3360	4655	5526	6226	5166	4809	4373	4650	4724	4469	4285	3703	3578	3661	3592	3327	2974	2544	2339	2278	2338	2595	2909	3092	3389	3610	4010	4816	5235
796	India & Pakistan	0.98	22.363485_78.476613	cultivated	1602	1592	1563	1571	1658	1818	2051	2519	2804	4279	4488	4160	4327	4072	3610	3095	2724	2400	2222	2065	1875	1683	1595	1519	1513	1544	1556	1537	1613	1733	2377	2972	4442	4602	4420	4284	3867	3544	3209	2850	2524	2269	2072	1940	1811
796	Zambezi-Kalahari	0.71	-13.334471_38.066753	natural	5155	5314	5601	5207	4965	4828	4544	4163	3950	3719	3395	3150	2596	2145	1783	1769	3420	5065	6035	6680	5582	5148	5038	4798	4513	4682	4973	4761	4513	4184	3898	3732	3542	3191	2881	2562	2352	2196	2320	2364	2577	2781	4455	5898	7878
797	India & Pakistan	0.98	22.382624_78.595026	cultivated	1670	1616	1601	1715	1874	2103	2362	2444	2649	3503	3980	4064	3883	3497	3117	2630	2317	2172	2069	1938	1816	1799	1797	1776	1767	1687	1593	1622	1679	1812	2223	2655	3674	3844	3798	3604	3420	3314	3133	2967	2675	2254	2137	1976	1839
798	India & Pakistan	0.93	22.462279_78.671847	cultivated	1975	1713	1598	1639	1679	1729	1953	1842	2734	3560	4420	3912	3568	3242	2728	2391	2215	2137	2102	2089	2026	1960	1842	1679	1529	1438	1401	1474	1531	1544	1960	1532	3868	5939	4703	3734	2992	2885	2704	2832	2824	2813	2743	2482	2339
799	India & Pakistan	0.82	22.611495_77.915468	cultivated	5165	4112	3380	2511	1852	1450	1625	1738	1811	3051	5878	7283	6769	4911	3026	2304	1918	2169	2819	3829	5164	5476	5243	4243	3016	2073	1359	1133	1254	1812	1885	4744	3339	5130	6174	5348	3389	2730	2158	1706	1585	1990	2945	4238	5298
800	India & Pakistan	0.82	22.616848_77.859264	cultivated	4613	3304	2677	1917	1409	1389	1574	1685	2046	3204	5681	6921	6293	4719	3241	2470	1868	1617	1651	2118	2773	3601	3853	3534	2766	1927	1375	1221	1207	1388	1845	3307	5137	6058	6280	5814	4653	2868	2001	1500	1518	1788	2550	3714	4503
800	Zambezi-Kalahari	0.75	-13.396248_22.91144	natural	3411	3503	3405	3103	2832	2725	2692	2584	2516	2420	2280	2290	2520	2942	3209	3460	3579	3780	3948	4136	4397	4782	4937	4491	3639	3244	3057	2919	2801	2696	2587	2501	2380	2276	2237	2352	2651	2917	3173	3374	3628	3931	4070	3828	3399
801	India & Pakistan	0.76	22.646242_77.697602	cultivated	5299	3906	3140	1938	1588	1499	1586	1796	1853	2083	3349	5370	5185	4511	3659	2981	2479	1935	1915	2565	3683	4507	4688	4047	3016	2176	1629	1439	1293	1398	1724	2650	3623	5557	5239	4913	3987	3134	2584	2119	1816	1897	2830	3820	4493
802	India & Pakistan	0.76	22.657886_77.64337	cultivated	5624	3739	2788	1780	1178	1139	1291	1571	1334	1886	5862	6904	7285	6012	4076	2409	1755	1810	2493	3712	5475	6087	6147	4967	3629	2353	1496	1023	1101	1289	1929	2868	5974	7142	7414	6676	4844	2352	1545	1710	2856	3839	5057	5827	5878
803	India & Pakistan	0.78	22.599898_77.675487	cultivated	5668	4193	3217	2264	1610	1542	1563	1779	1531	2667	3962	4564	4699	4285	3273	2213	1868	1982	2592	3708	5250	6060	6055	5033	3694	2288	1546	1120	1166	1470	1917	2579	3838	6486	5998	5474	4478	3360	2629	1945	2152	3120	4694	5552	5733
803	Zambezi-Kalahari	0.84	-13.396248_25.09702	natural	4884	4939	4476	3852	3508	3217	3071	2933	2883	2874	2694	2616	2622	2849	3279	3826	4106	4372	4589	4644	4745	5245	5562	5327	4999	4477	3970	3560	3410	3268	3138	3020	2763	2528	2572	2761	3316	3909	4486	4818	5144	5383	5611	5647	5319
804	India & Pakistan	0.78	22.559752_77.690653	cultivated	5807	4466	3219	2142	1412	1257	1282	1586	1763	2455	4254	6960	6523	4597	3199	2133	2038	2382	3182	4464	5737	6052	5935	4777	3180	1662	1409	1167	1147	1231	1591	2817	4174	4644	6425	5790	4296	3056	2246	1754	1993	2862	4821	5983	6127
805	India & Pakistan	0.74	22.535665_77.611254	cultivated	4951	3776	2854	2043	1506	1376	1300	1484	1993	2817	6647	6282	5830	4410	3403	2509	2081	1935	2146	3069	4589	5227	5152	4337	3232	2071	1554	1330	1345	1478	1955	2657	3202	6574	5776	5529	4422	3528	2679	2349	2201	2967	4069	5002	5155
805	Zambezi-Kalahari	0.71	-13.396248_38.069494	natural	5478	5568	5819	5465	4798	4563	4075	3542	3366	3053	2803	2643	2279	2054	1760	1685	2576	3755	5694	6279	6228	5650	5078	4946	4538	4282	4258	3994	3692	3570	3285	3060	2815	2548	2341	2299	2132	2070	2033	2046	2192	2374	2685	3245	3869
806	India & Pakistan	0.74	22.565292_77.572188	cultivated	5127	3903	3070	2106	1456	1407	1496	1688	2108	2688	6688	6897	6030	5006	3889	2800	2123	1671	1978	2883	4025	5127	5346	4663	3403	2223	1429	1251	1234	1313	1620	1505	2999	5642	6948	6077	3766	2678	2117	1769	2065	2755	3803	4781	5112
806	Zambezi-Kalahari	0.76	-13.458026_20.868375	natural	4218	4008	3590	3088	3061	2987	3010	2760	2455	2307	2558	2718	3028	3147	3233	3317	3404	3477	3601	3752	3928	3837	3262	3788	3723	3730	3432	3198	3114	2993	2782	2629	2298	2164	2358	2605	2742	2979	3178	3562	3831	4135	3709	4031	4188
807	India & Pakistan	0.75	22.613279_77.59698	cultivated	5084	3576	3043	2287	1772	1648	1753	2031	3288	4256	5742	6266	5767	4734	3734	3122	2601	2223	2124	2446	3212	3933	4291	4052	3411	2520	1809	1570	1471	1599	1877	2658	3648	4946	5275	5019	4498	3473	2766	2364	1955	1809	2123	2831	3686
807	Zambezi-Kalahari	0.76	-13.458026_20.938883	natural	4687	4267	3733	3589	3665	3697	3477	3304	3193	3146	3117	3221	3421	3555	3577	3508	3522	3848	4970	5556	5191	4957	4615	4620	4614	4331	4159	3880	3690	3604	3525	3489	3474	3404	3433	3603	3633	3945	4198	4948	5339	5631	5073	5045	5007
808	India & Pakistan	0.74	22.53388_77.472975	cultivated	5995	4462	3454	2345	1613	1466	1601	1869	2498	3384	4673	6608	5581	4924	3295	2384	1837	1777	2040	3061	4802	5868	5996	5132	3818	2308	1490	1327	1372	1608	1849	2385	2427	3851	4800	5331	4845	3422	2327	1755	2077	2902	3988	5343	5749
808	Zambezi-Kalahari	0.76	-13.458026_21.009391	natural	4543	4081	3600	3265	3111	3138	2947	2749	2637	2639	2639	2763	3126	3447	3684	3857	3937	4124	4399	4745	4955	4836	3817	4467	4391	4096	3878	3602	3438	3363	3320	3119	2906	2704	2645	2876	3175	3404	3893	4226	4464	4505	4318	4448	4542
809	India & Pakistan	0.71	22.54191_77.448887	cultivated	5454	4309	3141	2004	1259	1235	1348	1634	1889	2414	5341	7223	6769	5583	3973	2475	1797	1580	2300	3577	4946	5583	5687	4689	3605	2558	1646	1091	1130	1345	1685	2380	3261	7320	7490	6139	3965	2739	1941	2108	2273	2912	3980	4914	5136
809	Zambezi-Kalahari	0.75	-13.458026_22.913098	natural	2969	2900	2924	2581	2715	2645	2491	2416	2231	2062	1918	1786	1861	2169	2390	2673	2894	3234	3361	3565	3729	3737	3761	3694	3328	2994	2618	2589	2455	2270	1942	1681	1443	1418	1764	2358	2843	3128	3273	3329	3578	3665	3658	3359	3187
810	India & Pakistan	0.73	22.661454_77.421231	cultivated	3549	2326	1817	1908	1715	1699	1898	2285	3752	5494	4173	4853	4569	4226	3898	3433	3130	2968	2729	2750	3253	3357	3504	3223	2724	2199	1773	1398	1453	1426	2329	3906	6245	8062	7258	5747	4336	3367	2972	2828	2744	2939	3154	3234	3351
810	Zambezi-Kalahari	0.75	-13.458026_22.983605	natural	4352	4097	4212	3786	3375	2980	2775	2686	2594	2441	2233	2140	2285	2612	3218	3856	4447	5788	5840	5575	5078	4664	4931	5238	4829	4296	3943	3713	3437	3220	2991	2828	2620	2465	2335	2376	2719	3465	4531	4985	5325	5415	5194	5073	4583
811	India & Pakistan	0.73	22.686433_77.389115	cultivated	3741	2370	1831	1774	1452	1408	1571	1955	2907	3301	4094	7624	6392	4652	3518	3069	2474	2048	1986	2141	2286	2291	2234	1978	1724	1500	1305	1202	1401	1730	2726	4021	5487	5449	6029	5442	4529	3627	3010	2587	2429	2433	2409	2553	2632
812	India & Pakistan	0.73	22.640935_77.388223	cultivated	2810	1917	1570	1628	1578	1688	1911	2890	3223	3869	3308	3384	3344	3257	3266	3196	3013	2829	2568	2559	2665	2562	2463	2178	1887	1696	1511	1329	1361	1514	1700	2495	3659	4957	4379	4327	4209	3880	3568	3201	2832	2568	2564	2610	2669
812	Zambezi-Kalahari	0.84	-13.458026_25.028328	natural	5508	5394	4508	4133	3620	3420	3260	3114	3065	3063	2930	2796	2611	2671	3119	3844	4508	4768	4868	4098	4404	6386	6630	5600	4731	4232	3926	3677	3601	3519	3406	3218	2919	2693	2447	2621	3188	3860	4484	4843	4988	5259	5488	5754	5621
813	India & Pakistan	0.73	22.636475_77.351646	cultivated	3859	2165	2093	2012	2023	2240	2696	3810	4492	4758	6265	5578	5428	4865	4342	3916	3627	3226	3000	2813	2614	2459	2298	2158	2045	1972	1863	1751	1788	1902	1956	2944	3645	3866	4916	5091	4953	4762	4523	4241	3912	3553	3169	2843	2551
813	Zambezi-Kalahari	0.84	-13.458026_25.098836	natural	4305	4370	4371	3691	3483	3306	3005	2829	2751	2669	2461	2340	2348	2505	2984	3677	4175	4508	4713	4936	5353	5732	5879	5455	4976	4587	4148	3727	3356	3067	2891	2741	2483	2356	2368	2554	2995	3691	4289	4692	5015	5358	5725	6230	5912
814	India & Pakistan	0.71	22.729255_77.187049	cultivated	3153	1688	1528	1420	1362	1353	1382	1657	2280	2469	5561	5422	5139	3780	2994	2638	2417	2259	2124	2098	2089	2038	1914	1694	1489	1402	1307	1238	1167	1151	1405	1911	3252	3890	3873	3873	3604	3346	3118	2962	2818	2733	2675	2570	2404
814	Zambezi-Kalahari	0.84	-13.458026_25.169343	natural	4615	4761	4128	3699	3640	3365	3211	3070	3000	2897	2736	2634	2616	2747	3032	3407	3697	4976	5844	6026	6069	5647	5493	5390	4848	4301	3844	3485	3401	3313	3249	3110	2850	2546	2385	2193	2352	3030	3980	4576	4972	5080	5070	5161	4707
815	India & Pakistan	0.69	22.744036_77.06692	cultivated	2929	1514	1262	1191	1135	1139	1248	1610	2518	2924	4208	4438	4252	3942	3273	2909	2651	2450	2484	2641	2643	2639	2344	1901	1574	1285	1097	1025	1031	1088	1359	2045	3629	3776	4253	4276	3866	3235	2893	2728	2896	3166	3502	3664	3583
815	Zambezi-Kalahari	0.55	-13.458026_31.303511	natural	4756	4863	4938	4569	4041	3380	2974	2955	2640	2521	2321	2202	2206	2185	2222	2343	2404	4013	4811	5580	5611	5686	5939	5823	5458	4773	4260	3829	3306	3144	3046	2840	2676	2446	2248	2247	2064	1749	1593	1584	2183	2839	3352	4781	5082
816	India & Pakistan	0.69	22.73889_76.971414	cultivated	3803	2418	1953	1490	1204	1250	1376	1741	2093	2733	4021	6416	4447	4038	3341	2801	2590	2574	2710	2805	2834	2807	2591	2284	1886	1493	1238	1189	1339	1598	1946	3337	4478	4655	4676	4499	4154	3691	3454	3239	3309	3482	3533	3364	3211
816	Zambezi-Kalahari	0.53	-13.441702_31.375372	natural	4481	4614	4770	4641	4254	3550	3139	2800	2615	2418	2297	2182	2123	2115	2115	2344	2818	3590	4371	5426	5622	6115	5779	5780	5656	5002	4509	3688	3238	2949	2692	2521	2458	2409	2200	1937	1708	1566	1476	1527	1658	1980	3027	4069	4682
817	India & Pakistan	0.69	22.609711_77.010409	cultivated	2248	1684	1444	1386	1335	1355	1426	1571	1429	1894	3327	6457	4785	4357	3560	3074	2711	2416	2256	2023	1895	1810	1702	1557	1426	1316	1264	1250	1250	1315	1532	2023	2573	4461	6432	5542	4210	3392	3005	2836	2715	2902	2815	2635	2188
817	Zambezi-Kalahari	0.71	-13.458026_38.001741	natural	4823	4524	4021	3592	3877	3913	3981	3753	3378	3229	2937	2670	2404	2141	2165	2692	3715	5249	6041	5318	4776	4008	4169	4477	4646	4648	4622	4040	3801	3616	3334	3098	3010	2641	2474	2334	2359	2646	2928	3035	3084	3389	3802	4718	5034
818	India & Pakistan	0.69	22.615064_77.129953	cultivated	2764	2104	1763	1538	1502	1419	1442	1614	1830	2057	5010	7456	6227	4996	3361	2825	2594	2695	2843	2923	2855	2623	2308	2031	1740	1551	1437	1356	1324	1486	1706	2477	3654	5199	7060	5934	4029	2982	2958	2970	2937	2855	2890	3068	3006
818	Zambezi-Kalahari	0.76	-13.519803_20.869892	natural	4171	4475	4221	3800	3423	3227	3114	2900	2760	2685	2689	2781	2990	3127	3205	3198	3215	3642	4603	5075	5132	4749	4377	3410	3584	3732	3698	3591	3294	3199	3136	3043	2923	2826	2642	2858	3086	3416	3831	3935	4212	4507	4164	4267	4303
819	India & Pakistan	0.71	22.673052_77.182589	cultivated	2024	2145	1789	1651	1654	1706	1887	2311	2909	3980	5513	6630	4693	3690	3196	2846	2552	2326	2107	1996	1898	1874	1834	1748	1619	1440	1282	1277	1284	1413	1826	2401	3516	3881	3889	3880	3960	3883	3508	3306	3087	2883	2748	2389	2063
819	Zambezi-Kalahari	0.76	-13.519803_20.940405	natural	4697	4700	4151	3848	3523	3240	3197	3000	2844	2875	2855	2972	3125	3292	3455	3609	3641	4090	4503	4929	5443	5647	5237	5378	5112	4913	4623	4018	3482	3454	3463	3417	3287	2979	3114	3443	2955	1790	1091	2172	3021	3284	4230	4442	4573
820	India & Pakistan	0.66	22.70675_76.951189	cultivated	3887	1981	1623	1474	1393	1365	1465	1491	2204	2518	4965	7766	4916	3559	2680	2282	2136	2205	2152	2341	2605	2671	2551	2226	1788	1483	1241	1139	1104	1198	1473	1751	3678	6149	6670	5370	3471	2425	1774	1996	2465	2937	3382	3402	3163
820	Zambezi-Kalahari	0.73	-13.519803_22.914763	natural	3140	3199	3104	2798	2612	2545	2412	2336	2226	2159	2048	2155	2331	2583	3061	3337	3552	3936	4020	3953	3587	2667	3112	3235	3207	3069	2769	2610	2495	2362	2179	1993	1810	1758	1957	2356	2784	3200	4144	4074	4076	3556	3241	3416	3313
821	India & Pakistan	0.66	22.70716_76.893823	cultivated	2913	1887	1291	1310	1371	1549	1725	2142	2559	3607	6488	6095	5709	4070	2917	2545	2313	2200	2093	1969	1852	1707	1595	1456	1343	1326	1311	1353	1445	1541	1911	2661	3692	4049	4066	4139	3855	3353	3045	2746	2621	2687	2806	2649	2638
821	Zambezi-Kalahari	0.73	-13.519803_22.985276	natural	2888	2841	2794	2740	2718	2678	2593	2473	2341	2350	2265	2272	2494	2820	3131	3447	3547	3644	3991	3515	3833	3950	4052	3938	3431	2901	2765	2644	2582	2529	2430	2325	2200	2214	2343	2595	3020	3516	3691	3812	4006	3668	3586	3429	3235
822	India & Pakistan	0.66	22.64718_76.874806	cultivated	2006	1923	1661	1625	1648	1711	1834	2190	2359	2980	4101	6301	5221	4571	3527	2921	2654	2726	2697	2569	2380	2154	1987	1784	1669	1606	1595	1628	1643	1815	1843	2068	2955	5516	4833	4585	4090	3515	3162	2912	2764	2630	2447	2278	2118
822	Zambezi-Kalahari	0.81	-13.519803_25.030147	natural	4549	4733	4246	3858	3537	3101	2958	2765	2710	2718	2638	2560	2536	2494	2984	3675	4271	4473	4645	4314	4124	4686	5167	5085	4884	4505	4018	3691	3465	3183	2988	2842	2684	2565	2474	2602	2942	3523	4120	4568	4958	5200	5071	4988	4246
823	India & Pakistan	0.67	22.792596_76.837337	cultivated	1566	1320	1066	1033	1016	982	1002	1117	1418	1656	4359	5788	4500	3630	2824	2279	1907	1800	1787	1766	1765	1611	1371	1203	973	820	806	790	767	1004	1347	1752	3485	3799	4778	4217	3742	3110	2568	2086	2114	1819	1723	1667	1691
823	Zambezi-Kalahari	0.81	-13.519803_25.10066	natural	4855	4971	4534	3862	3294	3036	2773	2425	2132	1981	1958	2173	2468	2581	2812	3188	3506	3818	3931	4544	4984	5604	5603	5115	4508	4163	3629	3352	3208	3043	2836	2542	2235	2037	2103	2068	2276	3045	4017	4865	5437	5669	5930	5697	5423
824	India & Pakistan	0.65	22.77743_76.777565	cultivated	3679	2763	1871	1179	880	786	863	1156	1265	1981	5978	8715	5714	4309	2844	1888	1551	1709	1982	2266	2356	2207	1685	1263	965	754	612	631	611	751	1010	1939	3197	7693	6053	5537	3914	2698	1974	1630	1972	2638	3229	3558	3707
824	Zambezi-Kalahari	0.81	-13.519803_25.171173	natural	4590	4494	3849	3466	3353	3226	3072	2930	2861	2804	2742	2753	2830	3034	3421	3887	4200	4300	4390	4205	3949	4286	4780	4846	4816	4298	3896	3542	3445	3329	3225	3100	2844	2651	2641	2703	3069	3744	4215	4419	4735	4888	4905	4502	3830
825	India & Pakistan	0.62	22.708737_76.592449	cultivated	1373	1316	1267	948	933	969	1104	1371	1935	2838	5222	5381	5126	3542	2253	1568	1237	1157	1334	1430	1482	1375	1165	1048	914	807	769	766	784	929	1255	1987	3944	5237	5156	4672	3418	2380	1847	1775	1843	2077	2276	2264	2068
825	Zambezi-Kalahari	0.54	-13.519803_31.235274	natural	4612	4762	4892	4769	4607	4262	3980	3816	3510	2982	2698	2404	2285	2165	2192	2607	3486	4466	4973	5329	5392	5665	5778	5444	5205	4754	4296	4230	3857	3652	3410	3268	2979	2842	2566	2389	2135	2179	2080	1993	2198	2418	3162	4343	7046
826	India & Pakistan	0.62	22.736392_76.609399	cultivated	1538	1359	1159	1029	1017	1132	1263	1806	1880	3047	4465	4328	4172	3451	2781	2315	2054	1905	1788	1635	1438	1234	1020	910	894	938	968	1014	1064	1190	1600	2562	4804	6881	5383	4535	3901	3121	2438	2104	2123	2265	2333	2192	2035
827	India & Pakistan	0.61	22.753343_76.36585	cultivated	1475	1472	1475	1243	1164	1242	1504	1954	3157	4523	8183	8209	5117	3381	2616	2091	1688	1429	1307	1275	1220	1156	1101	1061	1053	1049	1020	1008	1041	1325	1981	3733	4404	5423	5334	4301	3242	2400	1790	1624	1945	2212	2312	2268	1972
827	Zambezi-Kalahari	0.55	-13.519803_31.3763	natural	4497	4711	4673	4313	3983	3600	2948	2793	2679	2458	2343	2172	1978	1955	1931	2048	2955	3948	5057	5550	5177	4954	4967	4913	5004	4236	3911	3596	3496	3336	3067	2642	2239	1804	1708	1766	1845	2008	2178	2375	2221	2770	3467	4747	5039
828	India & Pakistan	0.6	22.838987_76.425622	cultivated	2147	1741	1255	1120	1006	1107	1316	1623	2370	4066	5750	6644	4189	2888	2061	1575	1334	1254	1251	1327	1291	1207	1107	1040	1047	1044	1008	990	1018	1205	1663	2459	4287	7711	4774	3895	3188	2319	1869	1785	2259	2658	3062	3292	3039
828	Zambezi-Kalahari	0.73	-13.519803_37.863477	natural	4529	4913	4877	4391	4014	3958	3924	3671	3504	3348	3060	2897	2632	2347	2383	2445	4683	5923	5727	6801	6399	5137	4395	4000	3863	4349	4266	4055	3734	3460	3116	2994	2871	2608	2406	2338	2286	2322	2337	2372	2548	2921	3421	4091	4732
829	India & Pakistan	0.61	22.754235_76.324366	cultivated	1799	1574	1529	1109	1148	1242	1460	1711	2564	3516	6825	8294	4628	2778	1681	1467	1336	1359	1455	1473	1465	1352	1209	1071	1005	938	939	908	906	996	1244	1902	2629	4613	4748	4224	3149	2213	1758	1599	1791	2065	2244	2248	1966
829	Zambezi-Kalahari	0.73	-13.519803_37.93399	natural	3794	4193	4587	4880	4587	4416	4113	3829	3636	3510	3302	3111	2878	2736	2602	2182	2178	2475	4585	5733	4105	3828	4931	5311	5208	5162	4834	4324	3889	3544	3339	3381	3256	2827	2339	1917	1936	2296	2907	3235	3501	3820	4383	4880	5137
830	India & Pakistan	0.6	22.864858_76.33864	cultivated	3442	3036	2630	2255	2109	2310	2569	3077	3440	4402	5074	5524	5300	4791	3989	3068	2728	2662	2821	3078	3355	3347	3165	2688	2241	1953	1851	1798	1861	1923	2196	2714	4331	4455	4880	4797	4400	3756	3243	2780	2675	2842	3041	3116	3063
830	Zambezi-Kalahari	0.73	-13.519803_38.004503	natural	4422	4474	4530	4166	3750	3891	4043	4020	3837	3705	3474	3164	2746	2470	2545	3092	3843	4366	5654	6110	6344	5504	5120	4527	3971	3873	4024	4379	4370	4140	3638	3343	3127	3021	2857	2730	2607	2701	2921	2841	3194	3780	4045	4308	4626
831	India & Pakistan	0.59	22.905004_76.217311	cultivated	3582	3498	3147	2543	2151	1847	1880	1871	2917	4204	6515	6881	5774	4365	3032	2161	2204	2454	3266	4074	4324	4204	3735	3050	2564	2153	1979	1782	1699	1665	1892	2788	5211	6777	5496	4482	3195	2219	1734	1876	2572	3311	3781	4034	3737
831	Zambezi-Kalahari	0.76	-13.581581_20.800898	natural	3676	3560	3487	3123	3057	3111	2976	2866	2692	2655	2610	2744	2914	3035	3141	3149	3248	3563	3821	4080	4406	4211	3977	3457	3287	3344	3349	3305	3257	2995	2850	2787	2719	2698	2711	2769	2951	3417	3908	4245	4568	4276	4016	4273	4273
832	India & Pakistan	0.59	22.881808_76.145942	cultivated	1756	1614	1354	1129	908	761	802	845	1531	2350	5003	5571	5612	4278	2357	1404	1106	1119	1546	2078	2259	2072	1583	1186	963	751	680	626	637	857	1214	2484	3417	4694	4656	4145	2799	1723	1112	1087	1768	2016	2058	2015	1769
832	Zambezi-Kalahari	0.76	-13.581581_20.871416	natural	4118	4430	4044	3635	3141	2961	2824	2578	2437	2462	2552	2704	2995	3216	3357	3461	3598	3961	4500	4959	5102	4953	4540	4120	3786	3739	3504	3384	3179	3019	2838	2571	2458	2466	2546	2820	3020	3167	3317	3450	3610	4135	4106	3950	3608
833	India & Pakistan	0.59	22.850584_76.139697	cultivated	2452	2203	1515	1111	955	840	944	1161	1630	2619	3971	6767	5312	3961	2488	1694	1395	1640	1762	1945	1929	1780	1568	1309	1205	1220	1114	1006	872	847	1159	1509	5174	7378	6276	5065	3345	2031	1711	1745	1940	2177	2146	2247	2392
833	Zambezi-Kalahari	0.76	-13.581581_20.941934	natural	4922	5511	4785	3807	3425	3296	3182	3050	2939	2873	2739	2825	3097	3321	3591	3651	3690	3802	4191	4515	5102	5156	5030	4582	4380	4029	3856	3657	3458	3293	3165	2917	2734	2719	2618	2530	2365	2784	3403	3977	4314	4496	4437	4761	4904
834	India & Pakistan	0.58	22.873508_76.097146	cultivated	3515	2594	1899	1627	1359	1355	1445	1177	1359	2045	6014	7761	6615	5613	3885	2443	1708	1566	1903	1988	2058	1939	1730	1649	1419	1217	1146	1108	1122	1601	1228	3485	5385	5926	7668	5955	3387	1891	1397	1458	1974	2398	2604	2584	2269
[truncated: 4,768 more rows]
[truncated: 231 more columns]

## Sheet: EVI_metrics
ZID	REGION	PRE_ETP	land_use	mean	inter_annual_cv	minimum	maximum	intra_annual_cv	length_growing_season	peakness
[truncated: 6,186 more rows]
